# Supplementary material for: Sequence-Structure Analysis Unlocking the Potential Functional Application of the Local 3D Motifs of Plant-Derived Diterpene Synthases
Source: Biomolecules. 2024 Jan 17;14(1):120. doi: 10.3390/biom14010120 (PMC10813164; doi:10.3390/biom14010120)
Supplement: Supplementary file 1 [file biomolecules-14-00120-s001.zip › Supplementary File S2.xlsx]

## Sheet: Table S1
199 functional characterized PdiTPSs
Accession number(AA)	Gene name	Phylum	Family	Genus	Species	Sketon	Product	Substrate	TPS	Reference
ALE19953.1	EpTPS23	Angiosperm	Euphorbiaceae	Euphorbia	Euphorbia peplus	I-SK3	ndidabedn	ntcpp	class I TPS	Andersen-Ranberg J, Kongstad KT, Nielsen MT, et al. Expanding the Landscape of Diterpene Structural Diversity through Stereochemically Controlled Combinatorial Biosynthesis. Angew Chem Int Ed Engl. 2016;55(6):2142-2146. doi:10.1002/anie.201510650
ALE19952.1	EpTPS8	Angiosperm	Euphorbiaceae	Euphorbia	Euphorbia peplus	I-SK3	nlabedn	ntcpp	class I TPS	Andersen-Ranberg J, Kongstad KT, Nielsen MT, et al. Expanding the Landscape of Diterpene Structural Diversity through Stereochemically Controlled Combinatorial Biosynthesis. Angew Chem Int Ed Engl. 2016;55(6):2142-2146. doi:10.1002/anie.201510650
ALE19956.1	TwTPS14	Angiosperm	Celastraceae	Tripterygium	Tripterygium wilfordii	II-PP	cldepp	ggpp	class II TPS	Andersen-Ranberg J, Kongstad KT, Nielsen MT, Jensen NB, Pateraki I, Bach SS, Hamberger B, Zerbe P, Staerk D, Bohlmann J, Møller BL, Hamberger B. Expanding the Landscape of Diterpene Structural Diversity through Stereochemically Controlled Combinatorial Biosynthesis. Angew Chem Int Ed Engl. 2016 Feb 5;55(6):2142-6. doi: 10.1002/anie.201510650. Epub 2016 Jan 8. PMID: 26749264; PMCID: PMC4755150.
ALE19954.1	TwTPS2	Angiosperm	Celastraceae	Tripterygium	Tripterygium wilfordii	I-SK5	krfn;krnl;krn	cpp	class I TPS	Andersen-Ranberg J, Kongstad KT, Nielsen MT, Jensen NB, Pateraki I, Bach SS, Hamberger B, Zerbe P, Staerk D, Bohlmann J, Møller BL, Hamberger B. Expanding the Landscape of Diterpene Structural Diversity through Stereochemically Controlled Combinatorial Biosynthesis. Angew Chem Int Ed Engl. 2016 Feb 5;55(6):2142-6. doi: 10.1002/anie.201510650. Epub 2016 Jan 8. PMID: 26749264; PMCID: PMC4755150.
ALE19957.1	TwTPS21	Angiosperm	Celastraceae	Tripterygium	Tripterygium wilfordii	II-PP	ntlpp	ggpp	class II TPS	Andersen-Ranberg J, Kongstad KT, Nielsen MT, Jensen NB, Pateraki I, Bach SS, Hamberger B, Zerbe P, Staerk D, Bohlmann J, Møller BL, Hamberger B. Expanding the Landscape of Diterpene Structural Diversity through Stereochemically Controlled Combinatorial Biosynthesis. Angew Chem Int Ed Engl. 2016 Feb 5;55(6):2142-6. doi: 10.1002/anie.201510650. Epub 2016 Jan 8. PMID: 26749264; PMCID: PMC4755150.
ALE19955.1	TwTPS7	Angiosperm	Celastraceae	Tripterygium	Tripterygium wilfordii	II-PP	ntcpp	ggpp	class II TPS	Andersen-Ranberg J, Kongstad KT, Nielsen MT, Jensen NB, Pateraki I, Bach SS, Hamberger B, Zerbe P, Staerk D, Bohlmann J, Møller BL, Hamberger B. Expanding the Landscape of Diterpene Structural Diversity through Stereochemically Controlled Combinatorial Biosynthesis. Angew Chem Int Ed Engl. 2016 Feb 5;55(6):2142-6. doi: 10.1002/anie.201510650. Epub 2016 Jan 8. PMID: 26749264; PMCID: PMC4755150.
AJQ30184.1	SfCPS	Angiosperm	Lamiaceae	Salvia	Salvia fruticosa	II-PP	cpp	ggpp	class II TPS	Božić D, Papaefthimiou D, Brückner K, de Vos RC, Tsoleridis CA, Katsarou D, Papanikolaou A, Pateraki I, Chatzopoulou FM, Dimitriadou E, Kostas S, Manzano D, Scheler U, Ferrer A, Tissier A, Makris AM, Kampranis SC, Kanellis AK. Towards Elucidating Carnosic Acid Biosynthesis in Lamiaceae: Functional Characterization of the Three First Steps of the Pathway in Salvia fruticosa and Rosmarinus officina…
AJQ30185.1	SfKSL	Angiosperm	Lamiaceae	Salvia	Salvia fruticosa	I-SK3	mltrdn	cpp	class I TPS	Božić D, Papaefthimiou D, Brückner K, de Vos RC, Tsoleridis CA, Katsarou D, Papanikolaou A, Pateraki I, Chatzopoulou FM, Dimitriadou E, Kostas S, Manzano D, Scheler U, Ferrer A, Tissier A, Makris AM, Kampranis SC, Kanellis AK. Towards Elucidating Carnosic Acid Biosynthesis in Lamiaceae: Functional Characterization of the Three First Steps of the Pathway in Salvia fruticosa and Rosmarinus officina…
AHL67261.1	RoCPS1	Angiosperm	Lamiaceae	Salvia	Salvia rosmarinus	II-PP	cpp	ggpp	class II TPS	Brückner K, Božić D, Manzano D, Papaefthimiou D, Pateraki I, Scheler U, Ferrer A, de Vos RC, Kanellis AK, Tissier A. Characterization of two genes for the biosynthesis of abietane-type diterpenes in rosemary (Rosmarinus officinalis) glandular trichomes. Phytochemistry. 2014 May;101:52-64. doi: 10.1016/j.phytochem.2014.01.021. Epub 2014 Feb 22. PMID: 24569175.
AHL67262.1	RoKSL1	Angiosperm	Lamiaceae	Salvia	Salvia rosmarinus	I-SK3	mltrdn (major);abedn	ggpp	class I TPS	Brückner K, Božić D, Manzano D, Papaefthimiou D, Pateraki I, Scheler U, Ferrer A, de Vos RC, Kanellis AK, Tissier A. Characterization of two genes for the biosynthesis of abietane-type diterpenes in rosemary (Rosmarinus officinalis) glandular trichomes. Phytochemistry. 2014 May;101:52-64. doi: 10.1016/j.phytochem.2014.01.021. Epub 2014 Feb 22. PMID: 24569176.
AHL67263.1	RoKSL2	Angiosperm	Lamiaceae	Salvia	Salvia rosmarinus	I-SK3	mltrdn (major);abedn	ggpp	class I TPS	Brückner K, Božić D, Manzano D, Papaefthimiou D, Pateraki I, Scheler U, Ferrer A, de Vos RC, Kanellis AK, Tissier A. Characterization of two genes for the biosynthesis of abietane-type diterpenes in rosemary (Rosmarinus officinalis) glandular trichomes. Phytochemistry. 2014 May;101:52-64. doi: 10.1016/j.phytochem.2014.01.021. Epub 2014 Feb 22. PMID: 24569177.
QMW69081.1	CamTPS1	Angiosperm	Lamiaceae	Callicarpa	Callicarpa americana	II-PP	ntcpp	ggpp	class II TPS	Bryson AE, Lanier ER, Lau KH, Hamilton JP, Vaillancourt B, Mathieu D, Yocca AE, Miller GP, Edger PP, Buell CR, Hamberger B. Uncovering a miltiradiene biosynthetic gene cluster in the Lamiaceae reveals a dynamic evolutionary trajectory. Nat Commun. 2023 Jan 20;14(1):343. doi: 10.1038/s41467-023-35845-1. PMID: 36670101; PMCID: PMC9860074.
QMW69083.1	CamTPS6	Angiosperm	Lamiaceae	Callicarpa	Callicarpa americana	II-PP	cpp	ggpp	class II TPS	Bryson AE, Lanier ER, Lau KH, Hamilton JP, Vaillancourt B, Mathieu D, Yocca AE, Miller GP, Edger PP, Buell CR, Hamberger B. Uncovering a miltiradiene biosynthetic gene cluster in the Lamiaceae reveals a dynamic evolutionary trajectory. Nat Commun. 2023 Jan 20;14(1):343. doi: 10.1038/s41467-023-35845-1. PMID: 36670101; PMCID: PMC9860074.
AFU61897.1	SsLPPS	Angiosperm	Lamiaceae	Salvia	Salvia sclarea	II-PP	trlbetdnpp(main);cpp	ggpp	class II TPS	Caniard A, Zerbe P, Legrand S, Cohade A, Valot N, Magnard JL, Bohlmann J, Legendre L. Discovery and functional characterization of two diterpene synthases for sclareol biosynthesis in Salvia sclarea (L.) and their relevance for perfume manufacture. BMC Plant Biol. 2012 Jul 26;12:119. doi: 10.1186/1471-2229-12-119. PMID: 22834731; PMCID: PMC3520730.
AOZ15895.1	SdKPS	Angiosperm	Lamiaceae	Salvia	Salvia divinorum	II-PP	klvnlpp	ggpp	class II TPS	Chen X, Berim A, Dayan FE, Gang DR. A (-)-kolavenyl diphosphate synthase catalyzes the first step of salvinorin A biosynthesis in Salvia divinorum. J Exp Bot. 2017 Feb 1;68(5):1109-1122. doi: 10.1093/jxb/erw493. PMID: 28204567; PMCID: PMC5441855.
ABH10734.1	OsKSL7(OsDTC1)	Angiosperm	Poaceae	Oryza	Oryza sativa	I-SK4	ntcasd	ntcpp	class I TPS	Cho EM, Okada A, Kenmoku H, Otomo K, Toyomasu T, Mitsuhashi W, Sassa T, Yajima A, Yabuta G, Mori K, Oikawa H, Toshima H, Shibuya N, Nojiri H, Omori T, Nishiyama M, Yamane H. Molecular cloning and characterization of a cDNA encoding ent-cassa-12,15-diene synthase, a putative diterpenoid phytoalexin biosynthetic enzyme, from suspension-cultured rice cells treated with a chitin elicitor. Plant J. 20…
AHJ59321.1	SmCPS1	Angiosperm	Lamiaceae	Salvia	Salvia miltiorrhiza	II-PP	cpp	ggpp	class II TPS	Cui G, Duan L, Jin B, Qian J, Xue Z, Shen G, Snyder JH, Song J, Chen S, Huang L, Peters RJ, Qi X. Functional Divergence of Diterpene Syntheses in the Medicinal Plant Salvia miltiorrhiza. Plant Physiol. 2015 Nov;169(3):1607-18. doi: 10.1104/pp.15.00695. Epub 2015 Jun 15. PMID: 26077765; PMCID: PMC4634056.
AEZ55684.1	SmCPS2	Angiosperm	Lamiaceae	Salvia	Salvia miltiorrhiza	II-PP	cpp	ggpp	class II TPS	Cui G, Duan L, Jin B, Qian J, Xue Z, Shen G, Snyder JH, Song J, Chen S, Huang L, Peters RJ, Qi X. Functional Divergence of Diterpene Syntheses in the Medicinal Plant Salvia miltiorrhiza. Plant Physiol. 2015 Nov;169(3):1607-18. doi: 10.1104/pp.15.00695. Epub 2015 Jun 15. PMID: 26077765; PMCID: PMC4634057.
AKN91186.1	SmCPS4	Angiosperm	Lamiaceae	Salvia	Salvia miltiorrhiza	II-PP	lpp	ggpp	class II TPS	Cui G, Duan L, Jin B, Qian J, Xue Z, Shen G, Snyder JH, Song J, Chen S, Huang L, Peters RJ, Qi X. Functional Divergence of Diterpene Syntheses in the Medicinal Plant Salvia miltiorrhiza. Plant Physiol. 2015 Nov;169(3):1607-18. doi: 10.1104/pp.15.00695. Epub 2015 Jun 15. PMID: 26077765; PMCID: PMC4634056.
AHJ59324.1	SmCPS5	Angiosperm	Lamiaceae	Salvia	Salvia miltiorrhiza	II-PP	ntcpp	ggpp	class II TPS	Cui G, Duan L, Jin B, Qian J, Xue Z, Shen G, Snyder JH, Song J, Chen S, Huang L, Peters RJ, Qi X. Functional Divergence of Diterpene Syntheses in the Medicinal Plant Salvia miltiorrhiza. Plant Physiol. 2015 Nov;169(3):1607-18. doi: 10.1104/pp.15.00695. Epub 2015 Jun 15. PMID: 26077765; PMCID: PMC4634057.
AHJ59325.1	SmKSL2	Angiosperm	Lamiaceae	Salvia	Salvia miltiorrhiza	I-SK1;I-SK5	ntkrn;ntepmnlo	ntcpp	class I TPS	Cui G, Duan L, Jin B, Qian J, Xue Z, Shen G, Snyder JH, Song J, Chen S, Huang L, Peters RJ, Qi X. Functional Divergence of Diterpene Syntheses in the Medicinal Plant Salvia miltiorrhiza. Plant Physiol. 2015 Nov;169(3):1607-18. doi: 10.1104/pp.15.00695. Epub 2015 Jun 15. PMID: 26077765; PMCID: PMC4634058.
AWN06649.1	IeCPS3	Angiosperm	Lamiaceae	Isodon	Isodon eriocalyx	II-PP	ntcpp	ggpp	class II TPS	Du G, Gong HY, Feng KN, Chen QQ, Yang YL, Fu XL, Lu S, Zeng Y. Diterpene synthases facilitating production of the kaurane skeleton of eriocalyxin B in the medicinal plant Isodon eriocalyx. Phytochemistry. 2019 Feb;158:96-102. doi: 10.1016/j.phytochem.2018.11.015. Epub 2018 Nov 26. PMID: 30496917.
AWN06647.1	IeKS1	Angiosperm	Lamiaceae	Isodon	Isodon eriocalyx	I-SK5	ntkrn	ntcpp	class I TPS	Du G, Gong HY, Feng KN, Chen QQ, Yang YL, Fu XL, Lu S, Zeng Y. Diterpene synthases facilitating production of the kaurane skeleton of eriocalyxin B in the medicinal plant Isodon eriocalyx. Phytochemistry. 2019 Feb;158:96-102. doi: 10.1016/j.phytochem.2018.11.015. Epub 2018 Nov 26. PMID: 30496918.
AEP82778.1	SlTPS24	Angiosperm	Solanaceae	Solanum	Solanum lycopersicum	I-SK5	ntkrn	ntcpp	class I TPS	Falara V, Akhtar TA, Nguyen TT, Spyropoulou EA, Bleeker PM, Schauvinhold I, Matsuba Y, Bonini ME, Schilmiller AL, Last RL, Schuurink RC, Pichersky E. The tomato terpene synthase gene family. Plant Physiol. 2011 Oct;157(2):770-89. doi: 10.1104/pp.111.179648. Epub 2011 Aug 3. PMID: 21813655; PMCID: PMC3192577.
AEP82766.1	SlTPS40	Angiosperm	Solanaceae	Solanum	Solanum lycopersicum	II-PP	ntcpp	ggpp	class II TPS	Falara V, Akhtar TA, Nguyen TT, Spyropoulou EA, Bleeker PM, Schauvinhold I, Matsuba Y, Bonini ME, Schilmiller AL, Last RL, Schuurink RC, Pichersky E. The tomato terpene synthase gene family. Plant Physiol. 2011 Oct;157(2):770-89. doi: 10.1104/pp.111.179648. Epub 2011 Aug 3. PMID: 21813655; PMCID: PMC3192578.
ADJ93862.1	CcCLS	Angiosperm	Cistaceae	Cistus	Cistus creticus	II-PP	lpp	ggpp	class II TPS	Falara V, Pichersky E, Kanellis AK. A copal-8-ol diphosphate synthase from the angiosperm Cistus creticus subsp. creticus is a putative key enzyme for the formation of pharmacologically active, oxygen-containing labdane-type diterpenes. Plant Physiol. 2010 Sep;154(1):301-10. doi: 10.1104/pp.110.159566. Epub 2010 Jul 1. PMID: 20595348; PMCID: PMC2938158.
ABV57835.1	SmCPS	Angiosperm	Lamiaceae	Salvia	Salvia miltiorrhiza	II-PP	ncpp	ggpp	class II TPS	Gao W, Hillwig ML, Huang L, Cui G, Wang X, Kong J, Yang B, Peters RJ. A functional genomics approach to tanshinone biosynthesis provides stereochemical insights. Org Lett. 2009 Nov 19;11(22):5170-3. doi: 10.1021/ol902051v. PMID: 19905026; PMCID: PMC2776380.
ABV08817.1	SmKSL	Angiosperm	Lamiaceae	Salvia	Salvia miltiorrhiza	I-SK3	mltrdn	cpp	class I TPS	Gao W, Hillwig ML, Huang L, Cui G, Wang X, Kong J, Yang B, Peters RJ. A functional genomics approach to tanshinone biosynthesis provides stereochemical insights. Org Lett. 2009 Nov 19;11(22):5170-3. doi: 10.1021/ol902051v. PMID: 19905026; PMCID: PMC2776381.
AFU73865.1	PbTPS-ISO1	Gymnospermae	Pinaceae	Pinus	Pinus banksiana	I-SK4	ipsfdn(88%) ; sndarpardn(12%)	ggpp	class I TPS	Hall DE, Zerbe P, Jancsik S, Quesada AL, Dullat H, Madilao LL, Yuen M, Bohlmann J. Evolution of conifer diterpene synthases: diterpene resin acid biosynthesis in lodgepole pine and jack pine involves monofunctional and bifunctional diterpene synthases. Plant Physiol. 2013 Feb;161(2):600-16. doi: 10.1104/pp.112.208546. Epub 2012 Dec 12. PMID: 23370714; PMCID: PMC3561007.
AFU73864.1	PbTPS-LAS1	Gymnospermae	Pinaceae	Pinus	Pinus banksiana	I-SK3	abenl	ggpp	class II/I TPS	Hall DE, Zerbe P, Jancsik S, Quesada AL, Dullat H, Madilao LL, Yuen M, Bohlmann J. Evolution of conifer diterpene synthases: diterpene resin acid biosynthesis in lodgepole pine and jack pine involves monofunctional and bifunctional diterpene synthases. Plant Physiol. 2013 Feb;161(2):600-16. doi: 10.1104/pp.112.208546. Epub 2012 Dec 12. PMID: 23370714; PMCID: PMC3561008.
AFU73867.1	PbTPS-PIM1	Gymnospermae	Pinaceae	Pinus	Pinus banksiana	I-SK4	pdn(95%)	cpp	class I TPS	Hall DE, Zerbe P, Jancsik S, Quesada AL, Dullat H, Madilao LL, Yuen M, Bohlmann J. Evolution of conifer diterpene synthases: diterpene resin acid biosynthesis in lodgepole pine and jack pine involves monofunctional and bifunctional diterpene synthases. Plant Physiol. 2013 Feb;161(2):600-16. doi: 10.1104/pp.112.208546. Epub 2012 Dec 12. PMID: 23370714; PMCID: PMC3561009.
AFU73866.1	PcTPS-ISO1	Gymnospermae	Pinaceae	Pinus	Pinus contorta	I-SK4	ipsfdn(90%) ; sndarpardn(10%)	cpp	class I/II TPS	Hall DE, Zerbe P, Jancsik S, Quesada AL, Dullat H, Madilao LL, Yuen M, Bohlmann J. Evolution of conifer diterpene synthases: diterpene resin acid biosynthesis in lodgepole pine and jack pine involves monofunctional and bifunctional diterpene synthases. Plant Physiol. 2013 Feb;161(2):600-16. doi: 10.1104/pp.112.208546. Epub 2012 Dec 12. PMID: 23370714; PMCID: PMC3561009.
AFU73862.1	PcTPS-LAS1.1	Gymnospermae	Pinaceae	Pinus	Pinus contorta	I-SK3	abenl	ggpp	class II/I TPS	Hall DE, Zerbe P, Jancsik S, Quesada AL, Dullat H, Madilao LL, Yuen M, Bohlmann J. Evolution of conifer diterpene synthases: diterpene resin acid biosynthesis in lodgepole pine and jack pine involves monofunctional and bifunctional diterpene synthases. Plant Physiol. 2013 Feb;161(2):600-16. doi: 10.1104/pp.112.208546. Epub 2012 Dec 12. PMID: 23370714; PMCID: PMC3561010.
AFU73863.1	PcTPS-LAS2	Gymnospermae	Pinaceae	Pinus	Pinus contorta	I-SK3	abenl	ggpp	class II/I TPS	Hall DE, Zerbe P, Jancsik S, Quesada AL, Dullat H, Madilao LL, Yuen M, Bohlmann J. Evolution of conifer diterpene synthases: diterpene resin acid biosynthesis in lodgepole pine and jack pine involves monofunctional and bifunctional diterpene synthases. Plant Physiol. 2013 Feb;161(2):600-16. doi: 10.1104/pp.112.208546. Epub 2012 Dec 12. PMID: 23370714; PMCID: PMC3561011.
AFU73868.1	PcTPS-PIM	Gymnospermae	Pinaceae	Pinus	Pinus contorta	I-SK4	pdn(99%)	cpp	class I TPS	Hall DE, Zerbe P, Jancsik S, Quesada AL, Dullat H, Madilao LL, Yuen M, Bohlmann J. Evolution of conifer diterpene synthases: diterpene resin acid biosynthesis in lodgepole pine and jack pine involves monofunctional and bifunctional diterpene synthases. Plant Physiol. 2013 Feb;161(2):600-16. doi: 10.1104/pp.112.208546. Epub 2012 Dec 12. PMID: 23370714; PMCID: PMC3561012.
ANO43021.1	TwTPS10	Angiosperm	Celastraceae	Tripterygium	Tripterygium wilfordii	II-PP	klvnlpp	ggpp	class II TPS	Hansen NL, Heskes AM, Hamberger B, Olsen CE, Hallström BM, Andersen-Ranberg J, Hamberger B. The terpene synthase gene family in Tripterygium wilfordii harbors a labdane-type diterpene synthase among the monoterpene synthase TPS-b subfamily. Plant J. 2017 Feb;89(3):429-441. doi: 10.1111/tpj.13410. Epub 2017 Feb 14. PMID: 27801964.
ANO43010.1	TwTPS16	Angiosperm	Celastraceae	Tripterygium	Tripterygium wilfordii	I-SK1;I-SK5	ntkrn;ntepmnlo	ntcpp;ntlpp	class I TPS	Hansen NL, Heskes AM, Hamberger B, Olsen CE, Hallström BM, Andersen-Ranberg J, Hamberger B. The terpene synthase gene family in Tripterygium wilfordii harbors a labdane-type diterpene synthase among the monoterpene synthase TPS-b subfamily. Plant J. 2017 Feb;89(3):429-441. doi: 10.1111/tpj.13410. Epub 2017 Feb 14. PMID: 27801965.
ANO43008.1	TwTPS17	Angiosperm	Celastraceae	Tripterygium	Tripterygium wilfordii	I-SK1;I-SK5	ntkrn;ntpmnlo	ntcpp;ntlpp	class I TPS	Hansen NL, Heskes AM, Hamberger B, Olsen CE, Hallström BM, Andersen-Ranberg J, Hamberger B. The terpene synthase gene family in Tripterygium wilfordii harbors a labdane-type diterpene synthase among the monoterpene synthase TPS-b subfamily. Plant J. 2017 Feb;89(3):429-441. doi: 10.1111/tpj.13410. Epub 2017 Feb 14. PMID: 27801966.
ANO43009.1	TwTPS18	Angiosperm	Celastraceae	Tripterygium	Tripterygium wilfordii	I-SK1;I-SK5	ntkrn;ntpmnlo	ntcpp	class I TPS	Hansen NL, Heskes AM, Hamberger B, Olsen CE, Hallström BM, Andersen-Ranberg J, Hamberger B. The terpene synthase gene family in Tripterygium wilfordii harbors a labdane-type diterpene synthase among the monoterpene synthase TPS-b subfamily. Plant J. 2017 Feb;89(3):429-441. doi: 10.1111/tpj.13410. Epub 2017 Feb 14. PMID: 27801967.
ANO43011.1	TwTPS27	Angiosperm	Celastraceae	Tripterygium	Tripterygium wilfordii	I-SK1;I-SK3	ntepmnlo;mltrdn	ntlpp;cpp	class I TPS	Hansen NL, Heskes AM, Hamberger B, Olsen CE, Hallström BM, Andersen-Ranberg J, Hamberger B. The terpene synthase gene family in Tripterygium wilfordii harbors a labdane-type diterpene synthase among the monoterpene synthase TPS-b subfamily. Plant J. 2017 Feb;89(3):429-441. doi: 10.1111/tpj.13410. Epub 2017 Feb 14. PMID: 27801970.
ANO43020.1	TwTPS3	Angiosperm	Celastraceae	Tripterygium	Tripterygium wilfordii	II-PP	ntcpp	ggpp	class II TPS	Hansen NL, Heskes AM, Hamberger B, Olsen CE, Hallström BM, Andersen-Ranberg J, Hamberger B. The terpene synthase gene family in Tripterygium wilfordii harbors a labdane-type diterpene synthase among the monoterpene synthase TPS-b subfamily. Plant J. 2017 Feb;89(3):429-441. doi: 10.1111/tpj.13410. Epub 2017 Feb 14. PMID: 27801968.
ANO43022.1	TwTPS9	Angiosperm	Celastraceae	Tripterygium	Tripterygium wilfordii	II-PP	cpp	ggpp	class II TPS	Hansen NL, Heskes AM, Hamberger B, Olsen CE, Hallström BM, Andersen-Ranberg J, Hamberger B. The terpene synthase gene family in Tripterygium wilfordii harbors a labdane-type diterpene synthase among the monoterpene synthase TPS-b subfamily. Plant J. 2017 Feb;89(3):429-441. doi: 10.1111/tpj.13410. Epub 2017 Feb 14. PMID: 27801969.
AAA73960.1	ZmAn1	Angiosperm	Poaceae	Zea	Zea mays	II-PP	ntcpp	ggpp	class II TPS	Harris LJ, Saparno A, Johnston A, Prisic S, Xu M, Allard S, Kathiresan A, Ouellet T, Peters RJ. The maize An2 gene is induced by Fusarium attack and encodes an ent-copalyl diphosphate synthase. Plant Mol Biol. 2005 Dec;59(6):881-94. doi: 10.1007/s11103-005-1674-8. PMID: 16307364.
AAT70083.1	ZmAn2	Angiosperm	Poaceae	Zea	Zea mays	II-PP	ntcpp	ggpp	class II TPS	Harris LJ, Saparno A, Johnston A, Prisic S, Xu M, Allard S, Kathiresan A, Ouellet T, Peters RJ. The maize An2 gene is induced by Fusarium attack and encodes an ent-copalyl diphosphate synthase. Plant Mol Biol. 2005 Dec;59(6):881-94. doi: 10.1007/s11103-005-1674-8. PMID: 16307364.
BAF61135.1	PpCPS/KS	Bryophyta	Funariaceae	Physcomitrium	Physcomitrium patens	I-SK5	ntkrn	ggpp	class II/I TPS	Hayashi K, Kawaide H, Notomi M, Sakigi Y, Matsuo A, Nozaki H. Identification and functional analysis of bifunctional ent-kaurene synthase from the moss Physcomitrella patens. FEBS Lett. 2006 Nov 13;580(26):6175-81. doi: 10.1016/j.febslet.2006.10.018. Epub 2006 Oct 17. Erratum in: FEBS Lett. 2007 Jun 12;581(14):2748. PMID: 17064690.
AUT77120.1	VacTPS1	Angiosperm	Lamiaceae	Vitex	Vitex agnus-castus	II-PP	preglpp	ggpp	class II TPS	Heskes AM, Sundram TCM, Boughton BA, Jensen NB, Hansen NL, Crocoll C, Cozzi F, Rasmussen S, Hamberger B, Hamberger B, Staerk D, Møller BL, Pateraki I. Biosynthesis of bioactive diterpenoids in the medicinal plant Vitex agnus-castus. Plant J. 2018 Mar;93(5):943-958. doi: 10.1111/tpj.13822. Epub 2018 Feb 14. PMID: 29315936; PMCID: PMC5838521.
AUT77122.1	VacTPS2	Angiosperm	Lamiaceae	Vitex	Vitex agnus-castus	II-PP	scpp	ggpp	class II TPS	Heskes AM, Sundram TCM, Boughton BA, Jensen NB, Hansen NL, Crocoll C, Cozzi F, Rasmussen S, Hamberger B, Hamberger B, Staerk D, Møller BL, Pateraki I. Biosynthesis of bioactive diterpenoids in the medicinal plant Vitex agnus-castus. Plant J. 2018 Mar;93(5):943-958. doi: 10.1111/tpj.13822. Epub 2018 Feb 14. PMID: 29315936; PMCID: PMC5838523.
AUT77123.1	VacTPS4	Angiosperm	Lamiaceae	Vitex	Vitex agnus-castus	I-SK5	ntkrn	ntcpp	class I TPS	Heskes AM, Sundram TCM, Boughton BA, Jensen NB, Hansen NL, Crocoll C, Cozzi F, Rasmussen S, Hamberger B, Hamberger B, Staerk D, Møller BL, Pateraki I. Biosynthesis of bioactive diterpenoids in the medicinal plant Vitex agnus-castus. Plant J. 2018 Mar;93(5):943-958. doi: 10.1111/tpj.13822. Epub 2018 Feb 14. PMID: 29315936; PMCID: PMC5838524.
AUT77124.1	VacTPS5	Angiosperm	Lamiaceae	Vitex	Vitex agnus-castus	II-PP	klvnlpp	ggpp	class II TPS	Heskes AM, Sundram TCM, Boughton BA, Jensen NB, Hansen NL, Crocoll C, Cozzi F, Rasmussen S, Hamberger B, Hamberger B, Staerk D, Møller BL, Pateraki I. Biosynthesis of bioactive diterpenoids in the medicinal plant Vitex agnus-castus. Plant J. 2018 Mar;93(5):943-958. doi: 10.1111/tpj.13822. Epub 2018 Feb 14. PMID: 29315936; PMCID: PMC5838525.
BAL41692.1	TaKSL5	Angiosperm	Poaceae	Triticum	Triticum aestivum	I-SK5;I-SK8	ntkrn(70%);ntbarn(30%)	ntcpp	class I TPS	Hillwig ML, Xu M, Toyomasu T, Tiernan MS, Wei G, Cui G, Huang L, Peters RJ. Domain loss has independently occurred multiple times in plant terpene synthase evolution. Plant J. 2011 Dec;68(6):1051-60. doi: 10.1111/j.1365-313X.2011.04756.x. Epub 2011 Oct 17. PMID: 21999670; PMCID: PMC3237789.
AJA38249.1	MilS1	Angiosperm	Lamiaceae	Salvia	Salvia pomifera	I-SK3	mltrdn	cpp	class I TPS	Ignea C, Ioannou E, Georgantea P, Loupassaki S, Trikka FA, Kanellis AK, Makris AM, Roussis V, Kampranis SC. Reconstructing the chemical diversity of labdane-type diterpene biosynthesis in yeast. Metab Eng. 2015 Mar;28:91-103. doi: 10.1016/j.ymben.2014.12.001. Epub 2014 Dec 10. PMID: 25498547.
ASP43411.1	TrTPS1	Angiosperm	Celastraceae	Tripterygium	Tripterygium regelii	II-PP	ntcpp	ggpp	class II TPS	Inabuy FS, Fischedick JT, Lange I, Hartmann M, Srividya N, Parrish AN, Xu M, Peters RJ, Lange BM. Biosynthesis of Diterpenoids in Tripterygium Adventitious Root Cultures. Plant Physiol. 2017 Sep;175(1):92-103. doi: 10.1104/pp.17.00659. Epub 2017 Jul 27. PMID: 28751314; PMCID: PMC5580761.
ASP43412.1	TrTPS13	Angiosperm	Celastraceae	Tripterygium	Tripterygium regelii	I-SK4;I-SK5;I-SK9	ntkrn;sndarpardn;ipsfdn;spsfdn;sdmon	cpp;ntcpp;scpp	class I TPS	Inabuy FS, Fischedick JT, Lange I, Hartmann M, Srividya N, Parrish AN, Xu M, Peters RJ, Lange BM. Biosynthesis of Diterpenoids in Tripterygium Adventitious Root Cultures. Plant Physiol. 2017 Sep;175(1):92-103. doi: 10.1104/pp.17.00659. Epub 2017 Jul 27. PMID: 28751314; PMCID: PMC5580762.
ASP43413.1	TrTPS14	Angiosperm	Celastraceae	Tripterygium	Tripterygium regelii	I-SK5	ntkrn	ntcpp	class I TPS	Inabuy FS, Fischedick JT, Lange I, Hartmann M, Srividya N, Parrish AN, Xu M, Peters RJ, Lange BM. Biosynthesis of Diterpenoids in Tripterygium Adventitious Root Cultures. Plant Physiol. 2017 Sep;175(1):92-103. doi: 10.1104/pp.17.00659. Epub 2017 Jul 27. PMID: 28751314; PMCID: PMC5580763.
ASP43414.1	TrTPS15	Angiosperm	Celastraceae	Tripterygium	Tripterygium regelii	I-SK1	ntmanool;manool;vxflna	cpp;ntcpp;scpp	class I TPS	Inabuy FS, Fischedick JT, Lange I, Hartmann M, Srividya N, Parrish AN, Xu M, Peters RJ, Lange BM. Biosynthesis of Diterpenoids in Tripterygium Adventitious Root Cultures. Plant Physiol. 2017 Sep;175(1):92-103. doi: 10.1104/pp.17.00659. Epub 2017 Jul 27. PMID: 28751314; PMCID: PMC5580764.
ASP45391.1	TrTPS8	Angiosperm	Celastraceae	Tripterygium	Tripterygium regelii	I-SK3	mltrdn(main);abedn	cpp	class I TPS	Inabuy FS, Fischedick JT, Lange I, Hartmann M, Srividya N, Parrish AN, Xu M, Peters RJ, Lange BM. Biosynthesis of Diterpenoids in Tripterygium Adventitious Root Cultures. Plant Physiol. 2017 Sep;175(1):92-103. doi: 10.1104/pp.17.00659. Epub 2017 Jul 27. PMID: 28751314; PMCID: PMC5580765.
RCKSL1	RCKSL1	Angiosperm	Euphorbiaceae	Ricinus	Ricinus communis	I-SK5	ntkrn	ntcpp	class I TPS	Jackson AJ, Hershey DM, Chesnut T, Xu M, Peters RJ. Biochemical characterization of the castor bean ent-kaurene synthase(-like) family supports quantum chemical view of diterpene cyclization. Phytochemistry. 2014;103:13-21. doi:10.1016/j.phytochem.2014.04.005
RCKSL2	RCKSL2	Angiosperm	Euphorbiaceae	Ricinus	Ricinus communis	I-SK7	nttyb	ntcpp	class I TPS	Jackson AJ, Hershey DM, Chesnut T, Xu M, Peters RJ. Biochemical characterization of the castor bean ent-kaurene synthase(-like) family supports quantum chemical view of diterpene cyclization. Phytochemistry. 2014;103:13-21. doi:10.1016/j.phytochem.2014.04.006
RCKSL3	RCKSL3	Angiosperm	Euphorbiaceae	Ricinus	Ricinus communis	I-SK4	ntsndarpardn	ntcpp	class I TPS	Jackson AJ, Hershey DM, Chesnut T, Xu M, Peters RJ. Biochemical characterization of the castor bean ent-kaurene synthase(-like) family supports quantum chemical view of diterpene cyclization. Phytochemistry. 2014;103:13-21. doi:10.1016/j.phytochem.2014.04.007
UPQ49772.1	ANT_RXRQ_PTPS12	Bryophyta	Lunulariaceae	Lunularia	Lunularia cruciata	II-PP	ntcpp	ggpp	class II TPS	Jia Q, Brown R, Köllner TG, Fu J, Chen X, Wong GK, Gershenzon J, Peters RJ, Chen F. Origin and early evolution of the plant terpene synthase family. Proc Natl Acad Sci U S A. 2022 Apr 12;119(15):e2100361119. doi: 10.1073/pnas.2100361119. Epub 2022 Apr 8. PMID: 35394880.
UPQ49770.1	ANT_RXRQ_PTPS19(PcCPS)	Bryophyta	Orthotrichaceae	Osmunda	Osmunda sp. FC-2022a	II-PP	ntcpp	ggpp	class II TPS	Jia Q, Brown R, Köllner TG, Fu J, Chen X, Wong GK, Gershenzon J, Peters RJ, Chen F. Origin and early evolution of the plant terpene synthase family. Proc Natl Acad Sci U S A. 2022 Apr 12;119(15):e2100361119. doi: 10.1073/pnas.2100361119. Epub 2022 Apr 8. PMID: 35394891.
UPQ49771.1	ANT_WCZB_PTPS1(PcSS)	Bryophyta	Leucodontaceae	Leucodon	Leucodon julaceus	II-PP	ntcpp	ggpp	class II TPS	Jia Q, Brown R, Köllner TG, Fu J, Chen X, Wong GK, Gershenzon J, Peters RJ, Chen F. Origin and early evolution of the plant terpene synthase family. Proc Natl Acad Sci U S A. 2022 Apr 12;119(15):e2100361119. doi: 10.1073/pnas.2100361119. Epub 2022 Apr 8. PMID: 35394879.
UPQ49785.1	BRY_CMEQ_PTPS1(OlIAS)	Angiosperm	Marchantiaceae	Marchantia	Marchantia polymorpha	II-PP	tpdlp	ggpp	class II TPS	Jia Q, Brown R, Köllner TG, Fu J, Chen X, Wong GK, Gershenzon J, Peters RJ, Chen F. Origin and early evolution of the plant terpene synthase family. Proc Natl Acad Sci U S A. 2022 Apr 12;119(15):e2100361119. doi: 10.1073/pnas.2100361119. Epub 2022 Apr 8. PMID: 35394884.
UPQ49787.1	BRY_HVBQ_PTPS2	Pteridophyta	Lycopodiaceae	Phylloglossum	Phylloglossum drummondii	I-SK1	iabel	ggpp	class II/I TPS	Jia Q, Brown R, Köllner TG, Fu J, Chen X, Wong GK, Gershenzon J, Peters RJ, Chen F. Origin and early evolution of the plant terpene synthase family. Proc Natl Acad Sci U S A. 2022 Apr 12;119(15):e2100361119. doi: 10.1073/pnas.2100361119. Epub 2022 Apr 8. PMID: 35394886.
UPQ49786.1	BRY_IGUH_PTPS1(LjuCPSKS)	Angiosperm	Marchantiaceae	Marchantia	Marchantia polymorpha	I-SK2	tpdl	ggpp	class II/I TPS	Jia Q, Brown R, Köllner TG, Fu J, Chen X, Wong GK, Gershenzon J, Peters RJ, Chen F. Origin and early evolution of the plant terpene synthase family. Proc Natl Acad Sci U S A. 2022 Apr 12;119(15):e2100361119. doi: 10.1073/pnas.2100361119. Epub 2022 Apr 8. PMID: 35394883.
UPQ49788.1	BRY_TMAJ_PTPS2	Pteridophyta	Pteridaceae	Vittaria	Vittaria appalachiana	I-SK4	ntipmeffd	ggpp	class II/I TPS	Jia Q, Brown R, Köllner TG, Fu J, Chen X, Wong GK, Gershenzon J, Peters RJ, Chen F. Origin and early evolution of the plant terpene synthase family. Proc Natl Acad Sci U S A. 2022 Apr 12;119(15):e2100361119. doi: 10.1073/pnas.2100361119. Epub 2022 Apr 8. PMID: 35394894.
UPQ49789.1	BRY_WNGH_PTPS1	Bryophyta	Orthotrichaceae	Pulvigera	Pulvigera lyellii	II-PP	edcpp	ggpp	class II TPS	Jia Q, Brown R, Köllner TG, Fu J, Chen X, Wong GK, Gershenzon J, Peters RJ, Chen F. Origin and early evolution of the plant terpene synthase family. Proc Natl Acad Sci U S A. 2022 Apr 12;119(15):e2100361119. doi: 10.1073/pnas.2100361119. Epub 2022 Apr 8. PMID: 35394888.
UPQ49773.1	MAR_BNCU_PTPS1	Pteridophyta	Selaginellaceae	Selaginella	Selaginella wallacei	II-PP	ntcpp	ggpp	class II TPS	Jia Q, Brown R, Köllner TG, Fu J, Chen X, Wong GK, Gershenzon J, Peters RJ, Chen F. Origin and early evolution of the plant terpene synthase family. Proc Natl Acad Sci U S A. 2022 Apr 12;119(15):e2100361119. doi: 10.1073/pnas.2100361119. Epub 2022 Apr 8. PMID: 35394893.
UPQ49779.1	MAR_LFVP_PTPS12(MpCPS)	thallophytes	Salviniaceae	Azolla	Azolla filiculoides	I-SK5	ntkrn	ntcpp	class I TPS	Jia Q, Brown R, Köllner TG, Fu J, Chen X, Wong GK, Gershenzon J, Peters RJ, Chen F. Origin and early evolution of the plant terpene synthase family. Proc Natl Acad Sci U S A. 2022 Apr 12;119(15):e2100361119. doi: 10.1073/pnas.2100361119. Epub 2022 Apr 8. PMID: 35394876.
UPQ49774.1	MAR_NRWZ_PTPS1	Pteridophyta	Pteridaceae	Vittaria	Vittaria appalachiana	II-PP	ntcpp	ggpp	class II TPS	Jia Q, Brown R, Köllner TG, Fu J, Chen X, Wong GK, Gershenzon J, Peters RJ, Chen F. Origin and early evolution of the plant terpene synthase family. Proc Natl Acad Sci U S A. 2022 Apr 12;119(15):e2100361119. doi: 10.1073/pnas.2100361119. Epub 2022 Apr 8. PMID: 35394895.
UPQ49775.1	MAR_TXVB_PTPS4	Angiosperm	Marchantiaceae	Marchantia	Marchantia polymorpha	I-SK2	kalol	ggpp	class II/I TPS	Jia Q, Brown R, Köllner TG, Fu J, Chen X, Wong GK, Gershenzon J, Peters RJ, Chen F. Origin and early evolution of the plant terpene synthase family. Proc Natl Acad Sci U S A. 2022 Apr 12;119(15):e2100361119. doi: 10.1073/pnas.2100361119. Epub 2022 Apr 8. PMID: 35394885.
UPQ49776.1	MAR_TXVB_PTPS5(LcCPS)	Angiosperm	Marchantiaceae	Marchantia	Marchantia paleacea	I-SK2	kalol	ggpp	class II/I TPS	Jia Q, Brown R, Köllner TG, Fu J, Chen X, Wong GK, Gershenzon J, Peters RJ, Chen F. Origin and early evolution of the plant terpene synthase family. Proc Natl Acad Sci U S A. 2022 Apr 12;119(15):e2100361119. doi: 10.1073/pnas.2100361119. Epub 2022 Apr 8. PMID: 35394882.
UPQ49777.1	MAR_YBQN_PTPS2(OpKOS)	Bryophyta	Orthotrichaceae	Osmunda	Osmunda japonica	I-SK5	ntkrn	ggpp	class II/I TPS	Jia Q, Brown R, Köllner TG, Fu J, Chen X, Wong GK, Gershenzon J, Peters RJ, Chen F. Origin and early evolution of the plant terpene synthase family. Proc Natl Acad Sci U S A. 2022 Apr 12;119(15):e2100361119. doi: 10.1073/pnas.2100361119. Epub 2022 Apr 8. PMID: 35394889.
UPQ49778.1	MAR_YFGP_PTPS5(PlCPSKS)	Pteridophyta	Lycopodiaceae	Phlegmariurus	Phlegmariurus squarrosus	I-SK5	ntkrn	ggpp	class II/I TPS	Jia Q, Brown R, Köllner TG, Fu J, Chen X, Wong GK, Gershenzon J, Peters RJ, Chen F. Origin and early evolution of the plant terpene synthase family. Proc Natl Acad Sci U S A. 2022 Apr 12;119(15):e2100361119. doi: 10.1073/pnas.2100361119. Epub 2022 Apr 8. PMID: 35394878.
UPQ49781.1	MpDTPS2	Bryophyta	Notothyladaceae	Phaeoceros	Phaeoceros carolinianus	I-SK3	lepdn	ggpp	class II/I TPS	Jia Q, Brown R, Köllner TG, Fu J, Chen X, Wong GK, Gershenzon J, Peters RJ, Chen F. Origin and early evolution of the plant terpene synthase family. Proc Natl Acad Sci U S A. 2022 Apr 12;119(15):e2100361119. doi: 10.1073/pnas.2100361119. Epub 2022 Apr 8. PMID: 35394892.
UPQ49782.1	MpDTPS5	Bryophyta	Cephaloziaceae	Odontoschisma	Odontoschisma prostratum	I-SK1	vxflna	scpp	class I TPS	Jia Q, Brown R, Köllner TG, Fu J, Chen X, Wong GK, Gershenzon J, Peters RJ, Chen F. Origin and early evolution of the plant terpene synthase family. Proc Natl Acad Sci U S A. 2022 Apr 12;119(15):e2100361119. doi: 10.1073/pnas.2100361119. Epub 2022 Apr 8. PMID: 35394887.
UPQ49780.1	MpDTPS6	Bryophyta	Notothyladaceae	Phaeoceros	Phaeoceros carolinianus	I-SK3	lepdn	ggpp	class II/I TPS	Jia Q, Brown R, Köllner TG, Fu J, Chen X, Wong GK, Gershenzon J, Peters RJ, Chen F. Origin and early evolution of the plant terpene synthase family. Proc Natl Acad Sci U S A. 2022 Apr 12;119(15):e2100361119. doi: 10.1073/pnas.2100361119. Epub 2022 Apr 8. PMID: 35394877.
UPQ49783.1	MpDTPS7	Bryophyta	Pallaviciniaceae	Pallavicinia	Pallavicinia lyellii	I-SK4	sndarpardn	ggpp	class II/I TPS	Jia Q, Brown R, Köllner TG, Fu J, Chen X, Wong GK, Gershenzon J, Peters RJ, Chen F. Origin and early evolution of the plant terpene synthase family. Proc Natl Acad Sci U S A. 2022 Apr 12;119(15):e2100361119. doi: 10.1073/pnas.2100361119. Epub 2022 Apr 8. PMID: 35394890.
UPQ49784.1	Sphfalx0136s0055	Angiosperm	Marchantiaceae	Marchantia	Marchantia polymorpha	I-SK2	ckalol	ggpp	class II/I TPS	Jia Q, Brown R, Köllner TG, Fu J, Chen X, Wong GK, Gershenzon J, Peters RJ, Chen F. Origin and early evolution of the plant terpene synthase family. Proc Natl Acad Sci U S A. 2022 Apr 12;119(15):e2100361119. doi: 10.1073/pnas.2100361119. Epub 2022 Apr 8. PMID: 35394881.
APJ36371.1	IrCPS1	Angiosperm	Lamiaceae	Isodon	Isodon rubescens	II-PP	cpp	ggpp	class II TPS	Jin B, Cui G, Guo J, Tang J, Duan L, Lin H, Shen Y, Chen T, Zhang H, Huang L. Functional Diversification of Kaurene Synthase-Like Genes in Isodon rubescens. Plant Physiol. 2017 Jun;174(2):943-955. doi: 10.1104/pp.17.00202. Epub 2017 Apr 5. PMID: 28381502; PMCID: PMC5462038.
APJ36372.1	IrCPS2	Angiosperm	Lamiaceae	Isodon	Isodon rubescens	II-PP	cpp	ggpp	class II TPS	Jin B, Cui G, Guo J, Tang J, Duan L, Lin H, Shen Y, Chen T, Zhang H, Huang L. Functional Diversification of Kaurene Synthase-Like Genes in Isodon rubescens. Plant Physiol. 2017 Jun;174(2):943-955. doi: 10.1104/pp.17.00202. Epub 2017 Apr 5. PMID: 28381502; PMCID: PMC5462039.
APJ36374.1	IrCPS4	Angiosperm	Lamiaceae	Isodon	Isodon rubescens	II-PP	ntcpp	ggpp	class II TPS	Jin B, Cui G, Guo J, Tang J, Duan L, Lin H, Shen Y, Chen T, Zhang H, Huang L. Functional Diversification of Kaurene Synthase-Like Genes in Isodon rubescens. Plant Physiol. 2017 Jun;174(2):943-955. doi: 10.1104/pp.17.00202. Epub 2017 Apr 5. PMID: 28381502; PMCID: PMC5462039.
APJ36375.1	IrCPS5	Angiosperm	Lamiaceae	Isodon	Isodon rubescens	II-PP	ntcpp	ggpp	class II TPS	Jin B, Cui G, Guo J, Tang J, Duan L, Lin H, Shen Y, Chen T, Zhang H, Huang L. Functional Diversification of Kaurene Synthase-Like Genes in Isodon rubescens. Plant Physiol. 2017 Jun;174(2):943-955. doi: 10.1104/pp.17.00202. Epub 2017 Apr 5. PMID: 28381502; PMCID: PMC5462040.
APJ36376.1	IrKSL1	Angiosperm	Lamiaceae	Isodon	Isodon rubescens	I-SK3	mltrdn	cpp	class I TPS	Jin B, Cui G, Guo J, Tang J, Duan L, Lin H, Shen Y, Chen T, Zhang H, Huang L. Functional Diversification of Kaurene Synthase-Like Genes in Isodon rubescens. Plant Physiol. 2017 Jun;174(2):943-955. doi: 10.1104/pp.17.00202. Epub 2017 Apr 5. PMID: 28381502; PMCID: PMC5462041.
APJ36377.1	IrKSL2	Angiosperm	Lamiaceae	Isodon	Isodon rubescens	I-SK4	ntpdn	ntcpp	class I TPS	Jin B, Cui G, Guo J, Tang J, Duan L, Lin H, Shen Y, Chen T, Zhang H, Huang L. Functional Diversification of Kaurene Synthase-Like Genes in Isodon rubescens. Plant Physiol. 2017 Jun;174(2):943-955. doi: 10.1104/pp.17.00202. Epub 2017 Apr 5. PMID: 28381502; PMCID: PMC5462042.
APJ36378.2	IrKSL3	Angiosperm	Lamiaceae	Isodon	Isodon rubescens	I-SK3	mltrdn	cpp	class I TPS	Jin B, Cui G, Guo J, Tang J, Duan L, Lin H, Shen Y, Chen T, Zhang H, Huang L. Functional Diversification of Kaurene Synthase-Like Genes in Isodon rubescens. Plant Physiol. 2017 Jun;174(2):943-955. doi: 10.1104/pp.17.00202. Epub 2017 Apr 5. PMID: 28381502; PMCID: PMC5462043.
ASC55316.1	IrKSL4	Angiosperm	Lamiaceae	Isodon	Isodon rubescens	I-SK6	ntatsrn	ntcpp	class I TPS	Jin B, Cui G, Guo J, Tang J, Duan L, Lin H, Shen Y, Chen T, Zhang H, Huang L. Functional Diversification of Kaurene Synthase-Like Genes in Isodon rubescens. Plant Physiol. 2017 Jun;174(2):943-955. doi: 10.1104/pp.17.00202. Epub 2017 Apr 5. PMID: 28381502; PMCID: PMC5462044.
ASC55317.1	IrKSL5	Angiosperm	Lamiaceae	Isodon	Isodon rubescens	I-SK5	ntkrn	ntcpp	class I TPS	Jin B, Cui G, Guo J, Tang J, Duan L, Lin H, Shen Y, Chen T, Zhang H, Huang L. Functional Diversification of Kaurene Synthase-Like Genes in Isodon rubescens. Plant Physiol. 2017 Jun;174(2):943-955. doi: 10.1104/pp.17.00202. Epub 2017 Apr 5. PMID: 28381502; PMCID: PMC5462045.
ASC55318.1	IrKSL6	Angiosperm	Lamiaceae	Isodon	Isodon rubescens	I-SK4	ipsfdn	ncpp	class I TPS	Jin B, Cui G, Guo J, Tang J, Duan L, Lin H, Shen Y, Chen T, Zhang H, Huang L. Functional Diversification of Kaurene Synthase-Like Genes in Isodon rubescens. Plant Physiol. 2017 Jun;174(2):943-955. doi: 10.1104/pp.17.00202. Epub 2017 Apr 5. PMID: 28381502; PMCID: PMC5462046.
AZB50377.1	ArTPS1	Angiosperm	Lamiaceae	Ajuga	Ajuga reptans	II-PP	cpp	ggpp	class II TPS	Johnson SR, Bhat WW, Bibik J, Turmo A, Hamberger B, Evolutionary Mint Genomics Consortium, Hamberger B. A database-driven approach identifies additional diterpene synthase activities in the mint family (Lamiaceae). J Biol Chem. 2019 Jan 25;294(4):1349-1362. doi: 10.1074/jbc.RA118.006025. Epub 2018 Nov 29. PMID: 30498089; PMCID: PMC6349115.
AZB50378.1	ArTPS2	Angiosperm	Lamiaceae	Ajuga	Ajuga reptans	II-PP	cfetdnlpp	ggpp	class II TPS	Johnson SR, Bhat WW, Bibik J, Turmo A, Hamberger B, Evolutionary Mint Genomics Consortium, Hamberger B. A database-driven approach identifies additional diterpene synthase activities in the mint family (Lamiaceae). J Biol Chem. 2019 Jan 25;294(4):1349-1362. doi: 10.1074/jbc.RA118.006025. Epub 2018 Nov 29. PMID: 30498089; PMCID: PMC6349116.
AZB50367.1	ArTPS3	Angiosperm	Lamiaceae	Ajuga	Ajuga reptans	I-SK1;I-SK3	mltrdn;ntreplfn;ntseplfn;ltsfdnnl;pmnlo	cpp;prgnlpp;lpp	class I TPS	Johnson SR, Bhat WW, Bibik J, Turmo A, Hamberger B, Evolutionary Mint Genomics Consortium, Hamberger B. A database-driven approach identifies additional diterpene synthase activities in the mint family (Lamiaceae). J Biol Chem. 2019 Jan 25;294(4):1349-1362. doi: 10.1074/jbc.RA118.006025. Epub 2018 Nov 29. PMID: 30498089; PMCID: PMC6349105.
AZB50379.1	CfTPS16	Angiosperm	Lamiaceae	Plectranthus	Plectranthus barbatus	II-PP	cpp	ggpp	class II TPS	Johnson SR, Bhat WW, Bibik J, Turmo A, Hamberger B, Evolutionary Mint Genomics Consortium, Hamberger B. A database-driven approach identifies additional diterpene synthase activities in the mint family (Lamiaceae). J Biol Chem. 2019 Jan 25;294(4):1349-1362. doi: 10.1074/jbc.RA118.006025. Epub 2018 Nov 29. PMID: 30498089; PMCID: PMC6349117.
AZB50381.1	LlTPS1	Angiosperm	Lamiaceae	Leonotis	Leonotis leonurus	II-PP	preglpp	ggpp	class II TPS	Johnson SR, Bhat WW, Bibik J, Turmo A, Hamberger B, Evolutionary Mint Genomics Consortium, Hamberger B. A database-driven approach identifies additional diterpene synthase activities in the mint family (Lamiaceae). J Biol Chem. 2019 Jan 25;294(4):1349-1362. doi: 10.1074/jbc.RA118.006025. Epub 2018 Nov 29. PMID: 30498089; PMCID: PMC6349119.
AZB50368.1	LlTPS4	Angiosperm	Lamiaceae	Leonotis	Leonotis leonurus	I-SK1;I-SK4	pmnlo;sndarpardn;ntreplfn;ntseplfn;ltsfdnnl	cpp;prgnlpp;lpp	class I TPS	Johnson SR, Bhat WW, Bibik J, Turmo A, Hamberger B, Evolutionary Mint Genomics Consortium, Hamberger B. A database-driven approach identifies additional diterpene synthase activities in the mint family (Lamiaceae). J Biol Chem. 2019 Jan 25;294(4):1349-1362. doi: 10.1074/jbc.RA118.006025. Epub 2018 Nov 29. PMID: 30498089; PMCID: PMC6349106.
AZB50369.1	MsTPS1	Angiosperm	Lamiaceae	Mentha	Mentha spicata	I-SK1;I-SK4	pmnlo;sndarpardn;ltsfdnnl	cpp;prgnlpp;lpp	class I TPS	Johnson SR, Bhat WW, Bibik J, Turmo A, Hamberger B, Evolutionary Mint Genomics Consortium, Hamberger B. A database-driven approach identifies additional diterpene synthase activities in the mint family (Lamiaceae). J Biol Chem. 2019 Jan 25;294(4):1349-1362. doi: 10.1074/jbc.RA118.006025. Epub 2018 Nov 29. PMID: 30498089; PMCID: PMC6349107.
AZB50382.1	NmTPS1	Angiosperm	Lamiaceae	Nepeta	Nepeta racemosa	II-PP	cpp	ggpp	class II TPS	Johnson SR, Bhat WW, Bibik J, Turmo A, Hamberger B, Evolutionary Mint Genomics Consortium, Hamberger B. A database-driven approach identifies additional diterpene synthase activities in the mint family (Lamiaceae). J Biol Chem. 2019 Jan 25;294(4):1349-1362. doi: 10.1074/jbc.RA118.006025. Epub 2018 Nov 29. PMID: 30498089; PMCID: PMC6349120.
AZB50370.1	NmTPS2	Angiosperm	Lamiaceae	Nepeta	Nepeta racemosa	I-SK5	ntkrn	ntcpp	class I TPS	Johnson SR, Bhat WW, Bibik J, Turmo A, Hamberger B, Evolutionary Mint Genomics Consortium, Hamberger B. A database-driven approach identifies additional diterpene synthase activities in the mint family (Lamiaceae). J Biol Chem. 2019 Jan 25;294(4):1349-1362. doi: 10.1074/jbc.RA118.006025. Epub 2018 Nov 29. PMID: 30498089; PMCID: PMC6349108.
AZB50383.1	OmTPS1	Angiosperm	Lamiaceae	Origanum	Origanum majorana	II-PP	cpp	ggpp	class II TPS	Johnson SR, Bhat WW, Bibik J, Turmo A, Hamberger B, Evolutionary Mint Genomics Consortium, Hamberger B. A database-driven approach identifies additional diterpene synthase activities in the mint family (Lamiaceae). J Biol Chem. 2019 Jan 25;294(4):1349-1362. doi: 10.1074/jbc.RA118.006025. Epub 2018 Nov 29. PMID: 30498089; PMCID: PMC6349121.
AZB50371.1	OmTPS3	Angiosperm	Lamiaceae	Origanum	Origanum majorana	I-SK1	ntreplfn;ntseplfn;tbfrmn;abnl;lsteftn	cpp;prgnlpp;lpp;lbstdnpp	class I TPS	Johnson SR, Bhat WW, Bibik J, Turmo A, Hamberger B, Evolutionary Mint Genomics Consortium, Hamberger B. A database-driven approach identifies additional diterpene synthase activities in the mint family (Lamiaceae). J Biol Chem. 2019 Jan 25;294(4):1349-1362. doi: 10.1074/jbc.RA118.006025. Epub 2018 Nov 29. PMID: 30498089; PMCID: PMC6349109.
AZB50372.1	OmTPS4	Angiosperm	Lamiaceae	Origanum	Origanum majorana	I-SK1	pmnlo;manool;ntmanool;vtgnd;ntreplfn;ntseplfn;ltsfdnnl	cpp;prgnlpp;lpp;ntcpp	class I TPS	Johnson SR, Bhat WW, Bibik J, Turmo A, Hamberger B, Evolutionary Mint Genomics Consortium, Hamberger B. A database-driven approach identifies additional diterpene synthase activities in the mint family (Lamiaceae). J Biol Chem. 2019 Jan 25;294(4):1349-1362. doi: 10.1074/jbc.RA118.006025. Epub 2018 Nov 29. PMID: 30498089; PMCID: PMC6349110.
AZB50373.1	OmTPS5	Angiosperm	Lamiaceae	Origanum	Origanum majorana	I-SK1;I-SK3	ntreplfn;ntseplfn;ltsfdnnl;pmnlo;pltd	cpp;prgnlpp;lpp	class I TPS	Johnson SR, Bhat WW, Bibik J, Turmo A, Hamberger B, Evolutionary Mint Genomics Consortium, Hamberger B. A database-driven approach identifies additional diterpene synthase activities in the mint family (Lamiaceae). J Biol Chem. 2019 Jan 25;294(4):1349-1362. doi: 10.1074/jbc.RA118.006025. Epub 2018 Nov 29. PMID: 30498089; PMCID: PMC6349111.
AZB50384.1	PaTPS1	Angiosperm	Lamiaceae	Salvia	Salvia yangii	II-PP	cpp	ggpp	class II TPS	Johnson SR, Bhat WW, Bibik J, Turmo A, Hamberger B, Evolutionary Mint Genomics Consortium, Hamberger B. A database-driven approach identifies additional diterpene synthase activities in the mint family (Lamiaceae). J Biol Chem. 2019 Jan 25;294(4):1349-1362. doi: 10.1074/jbc.RA118.006025. Epub 2018 Nov 29. PMID: 30498089; PMCID: PMC6349122.
AZB50374.1	PaTPS3	Angiosperm	Lamiaceae	Salvia	Salvia yangii	I-SK1;I-SK3	mltrdn;ntreplfn;ntseplfn;ltsfdnnl;pmnlo	cpp;prgnlpp;lpp	class I TPS	Johnson SR, Bhat WW, Bibik J, Turmo A, Hamberger B, Evolutionary Mint Genomics Consortium, Hamberger B. A database-driven approach identifies additional diterpene synthase activities in the mint family (Lamiaceae). J Biol Chem. 2019 Jan 25;294(4):1349-1362. doi: 10.1074/jbc.RA118.006025. Epub 2018 Nov 29. PMID: 30498089; PMCID: PMC6349112.
AZB50385.1	PcTPS1	Angiosperm	Lamiaceae	Pogostemon	Pogostemon cablin	II-PP	trlbetdnpp	ggpp	class II TPS	Johnson SR, Bhat WW, Bibik J, Turmo A, Hamberger B, Evolutionary Mint Genomics Consortium, Hamberger B. A database-driven approach identifies additional diterpene synthase activities in the mint family (Lamiaceae). J Biol Chem. 2019 Jan 25;294(4):1349-1362. doi: 10.1074/jbc.RA118.006025. Epub 2018 Nov 29. PMID: 30498089; PMCID: PMC6349123.
AZB50375.1	PvTPS1	Angiosperm	Lamiaceae	Prunella	Prunella vulgaris	I-SK1;I-SK3	mltrdn;ntreplfn;ntseplfn;ltsfdnnl; pmnlo	cpp;prgnlpp;lpp	class I TPS	Johnson SR, Bhat WW, Bibik J, Turmo A, Hamberger B, Evolutionary Mint Genomics Consortium, Hamberger B. A database-driven approach identifies additional diterpene synthase activities in the mint family (Lamiaceae). J Biol Chem. 2019 Jan 25;294(4):1349-1362. doi: 10.1074/jbc.RA118.006025. Epub 2018 Nov 29. PMID: 30498089; PMCID: PMC6349113.
AZB50380.1	rocPS1	Angiosperm	Lamiaceae	Mesosphaerum	Mesosphaerum suaveolens	II-PP	lbstdnpp	ggpp	class II TPS	Johnson SR, Bhat WW, Bibik J, Turmo A, Hamberger B, Evolutionary Mint Genomics Consortium, Hamberger B. A database-driven approach identifies additional diterpene synthase activities in the mint family (Lamiaceae). J Biol Chem. 2019 Jan 25;294(4):1349-1362. doi: 10.1074/jbc.RA118.006025. Epub 2018 Nov 29. PMID: 30498089; PMCID: PMC6349118.
AZB50376.1	SoTPS1	Angiosperm	Lamiaceae	Salvia	Salvia officinalis	I-SK1;I-SK3	mltrdn;ntreplfn;ntseplfn;ltsfdnnl;pmnlo	cpp;prgnlpp;lpp	class I TPS	Johnson SR, Bhat WW, Bibik J, Turmo A, Hamberger B, Evolutionary Mint Genomics Consortium, Hamberger B. A database-driven approach identifies additional diterpene synthase activities in the mint family (Lamiaceae). J Biol Chem. 2019 Jan 25;294(4):1349-1362. doi: 10.1074/jbc.RA118.006025. Epub 2018 Nov 29. PMID: 30498089; PMCID: PMC6349114.
AFU61898.1	SsSS	Angiosperm	Lamiaceae	Salvia	Salvia sclarea	I-SK1	pmnlo;manool;ntmanool;vtgnd;cfefdntl;sclrl;epmnlo;vxflna;klvll;trlbefdntl;lbsfdntl	lpp;cpp;ntcpp;scpp;prgnlpp;klvnlpp;trlbetdnpp;lbstdnpp; cfetdnlpp	class I TPS	Johnson SR, Bhat WW, Bibik J, Turmo A, Hamberger B, Evolutionary Mint Genomics Consortium, Hamberger B. A database-driven approach identifies additional diterpene synthase activities in the mint family (Lamiaceae). J Biol Chem. 2019 Jan 25;294(4):1349-1362. doi: 10.1074/jbc.RA118.006025. Epub 2018 Nov 29. PMID: 30498089; PMCID: PMC6349105.
AUT77121.1	VacTPS3	Angiosperm	Lamiaceae	Vitex	Vitex agnus-castus	II-PP	scpp	ggpp	class I TPS	Johnson SR, Bhat WW, Bibik J, Turmo A, Hamberger B, Evolutionary Mint Genomics Consortium, Hamberger B. A database-driven approach identifies additional diterpene synthase activities in the mint family (Lamiaceae). J Biol Chem. 2019 Jan 25;294(4):1349-1362. doi: 10.1074/jbc.RA118.006025. Epub 2018 Nov 29. PMID: 30498089; PMCID: PMC6349105.
AUT77125.1	VacTPS6	Angiosperm	Lamiaceae	Vitex	Vitex agnus-castus	I-SK1;I-SK4	pmnlo;ntreplfn;ntseplfn;ltsfdnnl;sipsfdn	scpp;lpp;prgnlpp	class I TPS	Johnson SR, Bhat WW, Bibik J, Turmo A, Hamberger B, Evolutionary Mint Genomics Consortium, Hamberger B. A database-driven approach identifies additional diterpene synthase activities in the mint family (Lamiaceae). J Biol Chem. 2019 Jan 25;294(4):1349-1362. doi: 10.1074/jbc.RA118.006025. Epub 2018 Nov 29. PMID: 30498089; PMCID: PMC6349105.
AZB50511.1	PvHVS	Angiosperm	Lamiaceae	Prunella	Prunella vulgaris	I-SK13	vgranel	ggpp	class I TPS	Johnson SR, Bhat WW, Sadre R, Miller GP, Garcia AS, Hamberger B. Promiscuous terpene synthases from Prunella vulgaris highlight the importance of substrate and compartment switching in terpene synthase evolution. New Phytol. 2019 Jul;223(1):323-335. doi: 10.1111/nph.15778. Epub 2019 Apr 8. PMID: 30843212; PMCID: PMC6593445.
AZB50510.1	PvTPS2	Angiosperm	Lamiaceae	Prunella	Prunella vulgaris	I-SK13	vgranel	ggpp	class I TPS	Johnson SR, Bhat WW, Sadre R, Miller GP, Garcia AS, Hamberger B. Promiscuous terpene synthases from Prunella vulgaris highlight the importance of substrate and compartment switching in terpene synthase evolution. New Phytol. 2019 Jul;223(1):323-335. doi: 10.1111/nph.15778. Epub 2019 Apr 8. PMID: 30843212; PMCID: PMC6593445.
ADB55707.1	PgCPS	Gymnospermae	Pinaceae	Picea	Picea glauca	II-PP	ntcpp	ggpp	class II TPS	Keeling CI, Dullat HK, Yuen M, Ralph SG, Jancsik S, Bohlmann J. Identification and functional characterization of monofunctional ent-copalyl diphosphate and ent-kaurene synthases in white spruce reveal different patterns for diterpene synthase evolution for primary and secondary metabolism in gymnosperms. Plant Physiol. 2010 Mar;152(3):1197-208. doi: 10.1104/pp.109.151456. Epub 2009 Dec 31. PMID:…
ADB55711.1	PgTPS-KS	Gymnospermae	Pinaceae	Picea	Picea glauca	I-SK5	ntkrn	ntcpp	class I TPS	Keeling CI, Dullat HK, Yuen M, Ralph SG, Jancsik S, Bohlmann J. Identification and functional characterization of monofunctional ent-copalyl diphosphate and ent-kaurene synthases in white spruce reveal different patterns for diterpene synthase evolution for primary and secondary metabolism in gymnosperms. Plant Physiol. 2010 Mar;152(3):1197-208. doi: 10.1104/pp.109.151456. Epub 2009 Dec 31. PMID:…
ADB55709.1	PsCPS	Gymnospermae	Pinaceae	Picea	Picea sitchensis	II-PP	ntcpp	ggpp	class II TPS	Keeling CI, Dullat HK, Yuen M, Ralph SG, Jancsik S, Bohlmann J. Identification and functional characterization of monofunctional ent-copalyl diphosphate and ent-kaurene synthases in white spruce reveal different patterns for diterpene synthase evolution for primary and secondary metabolism in gymnosperms. Plant Physiol. 2010 Mar;152(3):1197-208. doi: 10.1104/pp.109.151456. Epub 2009 Dec 31. PMID:…
ADB55710.1	PsKS	Gymnospermae	Pinaceae	Picea	Picea sitchensis	I-SK5	ntkrn	ntcpp	class I TPS	Keeling CI, Dullat HK, Yuen M, Ralph SG, Jancsik S, Bohlmann J. Identification and functional characterization of monofunctional ent-copalyl diphosphate and ent-kaurene synthases in white spruce reveal different patterns for diterpene synthase evolution for primary and secondary metabolism in gymnosperms. Plant Physiol. 2010 Mar;152(3):1197-208. doi: 10.1104/pp.109.151456. Epub 2009 Dec 31. PMID:…
AGN70885.1	PxaTPS-LAS	Gymnospermae	Pinaceae	Pseudolarix	Pseudolarix amabilis	I-SK3	abedn;lepdn;labedn;pltd	ggpp	class II/I TPS	Keeling CI, Madilao LL, Zerbe P, Dullat HK, Bohlmann J. The primary diterpene synthase products of Picea abies levopimaradiene/abietadiene synthase (PaLAS) are epimers of a thermally unstable diterpenol. J Biol Chem. 2011 Jun 17;286(24):21145-53. doi: 10.1074/jbc.M111.245951. Epub 2011 Apr 25. PMID: 21518766; PMCID: PMC3122176.
ADZ45512.1	PsTPS-ISO	Gymnospermae	Pinaceae	Picea	Picea sitchensis	I-SK4	sndarpardn;ipsfdn	ggpp	class II/I TPS	Keeling CI, Weisshaar S, Ralph SG, Jancsik S, Hamberger B, Dullat HK, Bohlmann J. Transcriptome mining, functional characterization, and phylogeny of a large terpene synthase gene family in spruce (Picea spp.). BMC Plant Biol. 2011 Mar 7;11:43. doi: 10.1186/1471-2229-11-43. PMID: 21385377; PMCID: PMC3058081.
ADZ45517.1	PsTPS-LAS	Gymnospermae	Pinaceae	Picea	Picea sitchensis	I-SK3	abedn;lepdn;labedn;pltd	ggpp	class II/I TPS	Keeling CI, Weisshaar S, Ralph SG, Jancsik S, Hamberger B, Dullat HK, Bohlmann J. Transcriptome mining, functional characterization, and phylogeny of a large terpene synthase gene family in spruce (Picea spp.). BMC Plant Biol. 2011 Mar 7;11:43. doi: 10.1186/1471-2229-11-43. PMID: 21385377; PMCID: PMC3058080.
XP_002513334.3	CAS2	Angiosperm	Euphorbiaceae	Ricinus	Ricinus communis	I-SK11	ncbrane	ggpp	class I TPS	Kirby J, Nishimoto M, Park JG, Withers ST, Nowroozi F, Behrendt D, Rutledge EJ, Fortman JL, Johnson HE, Anderson JV, Keasling JD. Cloning of casbene and neocembrene synthases from Euphorbiaceae plants and expression in Saccharomyces cerevisiae. Phytochemistry. 2010 Sep;71(13):1466-73. doi: 10.1016/j.phytochem.2010.06.001. Epub 2010 Jun 30. PMID: 20594568.
XP_002513343.1	CAS3	Angiosperm	Euphorbiaceae	Ricinus	Ricinus communis	I-SK10	casbene	ggpp	class I TPS	Kirby J, Nishimoto M, Park JG, Withers ST, Nowroozi F, Behrendt D, Rutledge EJ, Fortman JL, Johnson HE, Anderson JV, Keasling JD. Cloning of casbene and neocembrene synthases from Euphorbiaceae plants and expression in Saccharomyces cerevisiae. Phytochemistry. 2010 Sep;71(13):1466-73. doi: 10.1016/j.phytochem.2010.06.001. Epub 2010 Jun 30. PMID: 20594567.
ADB90273.1	EeTPS2	Angiosperm	Euphorbiaceae	Euphorbia	Euphorbia esula	I-SK10	casbene	ggpp	class I TPS	Kirby J, Nishimoto M, Park JG, Withers ST, Nowroozi F, Behrendt D, Rutledge EJ, Fortman JL, Johnson HE, Anderson JV, Keasling JD. Cloning of casbene and neocembrene synthases from Euphorbiaceae plants and expression in Saccharomyces cerevisiae. Phytochemistry. 2010 Sep;71(13):1466-73. doi: 10.1016/j.phytochem.2010.06.001. Epub 2010 Jun 30. PMID: 20594566.
ADB90272.1	TPS10	Angiosperm	Euphorbiaceae	Triadica	Triadica sebifera	I-SK10	casbene(main);ncbrane(trace)	ggpp	class I TPS	Kirby J, Nishimoto M, Park JG, Withers ST, Nowroozi F, Behrendt D, Rutledge EJ, Fortman JL, Johnson HE, Anderson JV, Keasling JD. Cloning of casbene and neocembrene synthases from Euphorbiaceae plants and expression in Saccharomyces cerevisiae. Phytochemistry. 2010 Sep;71(13):1466-73. doi: 10.1016/j.phytochem.2010.06.001. Epub 2010 Jun 30. PMID: 20594566.
AEP03177.1	IeCPS1	Angiosperm	Lamiaceae	Isodon	Isodon eriocalyx	II-PP	ntcpp	ggpp	class II TPS	Li JL, Chen QQ, Jin QP, Gao J, Zhao PJ, Lu S, Zeng Y. IeCPS2 is potentially involved in the biosynthesis of pharmacologically active Isodon diterpenoids rather than gibberellin. Phytochemistry. 2012 Apr;76:32-9. doi: 10.1016/j.phytochem.2011.12.021. Epub 2012 Jan 26. PMID: 22284743.
AEP03175.1	IeCPS2	Angiosperm	Lamiaceae	Isodon	Isodon eriocalyx	II-PP	ntcpp	ggpp	class II TPS	Li JL, Chen QQ, Jin QP, Gao J, Zhao PJ, Lu S, Zeng Y. IeCPS2 is potentially involved in the biosynthesis of pharmacologically active Isodon diterpenoids rather than gibberellin. Phytochemistry. 2012 Apr;76:32-9. doi: 10.1016/j.phytochem.2011.12.021. Epub 2012 Jan 26. PMID: 22284744.
APT40486.1	PxaTPS8	Gymnospermae	Pinaceae	Pseudolarix	Pseudolarix amabilis	I-SK14	prdaen	ggpp	class II/I TPS	Mafu S, Karunanithi PS, Palazzo TA, Harrod BL, Rodriguez SM, Mollhoff IN, O'Brien TE, Tong S, Fiehn O, Tantillo DJ, Bohlmann J, Zerbe P. Biosynthesis of the microtubule-destabilizing diterpene pseudolaric acid B from golden larch involves an unusual diterpene synthase. Proc Natl Acad Sci U S A. 2017 Jan 31;114(5):974-979. doi: 10.1073/pnas.1612901114. Epub 2017 Jan 17. PMID: 28096378; PMCID: PMC5…
AAQ72559.1	OsKS1	Angiosperm	Poaceae	Oryza	Oryza sativa	I-SK5	ntkrn	ntcpp	class I TPS	Margis-Pinheiro M, Zhou XR, Zhu QH, Dennis ES, Upadhyaya NM. Isolation and characterization of a Ds-tagged rice (Oryza sativa L.) GA-responsive dwarf mutant defective in an early step of the gibberellin biosynthesis pathway. Plant Cell Rep. 2005 Mar;23(12):819-33. doi: 10.1007/s00299-004-0896-6. Epub 2005 Jan 25. PMID: 15668792.
AAS47690.2	PaIso	Gymnospermae	Pinaceae	Picea	Picea abies	I-SK4	ipsfdn	ggpp	class II/I TPS	Martin DM, Fäldt J, Bohlmann J. Functional characterization of nine Norway Spruce TPS genes and evolution of gymnosperm terpene synthases of the TPS-d subfamily. Plant Physiol. 2004 Aug;135(4):1908-27. doi: 10.1104/pp.104.042028. Epub 2004 Aug 13. PMID: 15310829; PMCID: PMC520763.
AAS47691.1	PaLAS	Gymnospermae	Pinaceae	Picea	Picea abies	I-SK3	abedn;lepdn;labedn;pltd	ggpp	class II/I TPS	Martin DM, Fäldt J, Bohlmann J. Functional characterization of nine Norway Spruce TPS genes and evolution of gymnosperm terpene synthases of the TPS-d subfamily. Plant Physiol. 2004 Aug;135(4):1908-27. doi: 10.1104/pp.104.042028. Epub 2004 Aug 13. PMID: 15310829; PMCID: PMC520764.
AFH53508.1	ApCPS2	Angiosperm	Acanthaceae	Andrographis	Andrographis paniculata	II-PP	ntcpp	ggpp	class II TPS	Misra RC, Garg A, Roy S, Chanotiya CS, Vasudev PG, Ghosh S. Involvement of an ent-copalyl diphosphate synthase in tissue-specific accumulation of specialized diterpenes in Andrographis paniculata. Plant Sci. 2015 Nov;240:50-64. doi: 10.1016/j.plantsci.2015.08.016. Epub 2015 Aug 28. PMID: 26475187.
AAZ76733.1	OsKSL11	Angiosperm	Poaceae	Oryza	Oryza sativa	I-SK9	sdmon	scpp	class I TPS	Morrone D, Jin Y, Xu M, Choi SY, Coates RM, Peters RJ. An unexpected diterpene cyclase from rice: functional identification of a stemodene synthase. Arch Biochem Biophys. 2006 Apr 15;448(1-2):133-40. doi: 10.1016/j.abb.2005.09.001. Epub 2005 Oct 7. PMID: 16256063.
ABH10735.1	OsKS10	Angiosperm	Poaceae	Oryza	Oryza sativa	I-SK4	ntsndarpardn	ntcpp	class I TPS	Otomo K, Kanno Y, Motegi A, Kenmoku H, Yamane H, Mitsuhashi W, Oikawa H, Toshima H, Itoh H, Matsuoka M, Sassa T, Toyomasu T. Diterpene cyclases responsible for the biosynthesis of phytoalexins, momilactones A, B, and oryzalexins A-F in rice. Biosci Biotechnol Biochem. 2004 Sep;68(9):2001-6. doi: 10.1271/bbb.68.2001. PMID: 15388982.
AAU05906.1	OsKS4(OsDTS2)	Angiosperm	Poaceae	Oryza	Oryza sativa	I-SK4	ipsfdn	scpp	class I TPS	Otomo K, Kanno Y, Motegi A, Kenmoku H, Yamane H, Mitsuhashi W, Oikawa H, Toshima H, Itoh H, Matsuoka M, Sassa T, Toyomasu T. Diterpene cyclases responsible for the biosynthesis of phytoalexins, momilactones A, B, and oryzalexins A-F in rice. Biosci Biotechnol Biochem. 2004 Sep;68(9):2001-6. doi: 10.1271/bbb.68.2001. PMID: 15388982.
NP_001403441.1	OsCPS1	Angiosperm	Poaceae	Oryza	Oryza sativa	II-PP	ntcpp	ggpp	class II TPS	Otomo K, Kenmoku H, Oikawa H, König WA, Toshima H, Mitsuhashi W, Yamane H, Sassa T, Toyomasu T. Biological functions of ent- and syn-copalyl diphosphate synthases in rice: key enzymes for the branch point of gibberellin and phytoalexin biosynthesis. Plant J. 2004 Sep;39(6):886-93. doi: 10.1111/j.1365-313X.2004.02175.x. PMID: 15341631.
AHW04046.1	CfTPS1	Angiosperm	Lamiaceae	Plectranthus	Plectranthus barbatus	II-PP	cpp	ggpp	class II TPS	Pateraki I, Andersen-Ranberg J, Hamberger B, et al. Manoyl oxide (13R), the biosynthetic precursor of forskolin, is synthesized in specialized root cork cells in Coleus forskohlii. Plant Physiol. 2014;164(3):1222-1236. doi:10.1104/pp.113.228429
AHW04047.1	CfTPS2	Angiosperm	Lamiaceae	Plectranthus	Plectranthus barbatus	II-PP	lbnpp	ggpp	class II TPS	Pateraki I, Andersen-Ranberg J, Hamberger B, Heskes AM, Martens HJ, Zerbe P, Bach SS, Møller BL, Bohlmann J, Hamberger B. Manoyl oxide (13R), the biosynthetic precursor of forskolin, is synthesized in specialized root cork cells in Coleus forskohlii. Plant Physiol. 2014 Mar;164(3):1222-36. doi: 10.1104/pp.113.228429. Epub 2014 Jan 30. PMID: 24481136; PMCID: PMC3938615.
AHW04048.1	CfTPS3	Angiosperm	Lamiaceae	Plectranthus	Plectranthus barbatus	I-SK1;I-SK3	mltrdn;pmnlo	cpp;lpp	class I TPS	Pateraki I, Andersen-Ranberg J, Hamberger B, Heskes AM, Martens HJ, Zerbe P, Bach SS, Møller BL, Bohlmann J, Hamberger B. Manoyl oxide (13R), the biosynthetic precursor of forskolin, is synthesized in specialized root cork cells in Coleus forskohlii. Plant Physiol. 2014 Mar;164(3):1222-36. doi: 10.1104/pp.113.228429. Epub 2014 Jan 30. PMID: 24481136; PMCID: PMC3938615.
AHW04049.1	CfTPS4	Angiosperm	Lamiaceae	Plectranthus	Plectranthus barbatus	I-SK1;I-SK3	mltrdn;pmnlo;epmnlo	cpp;lpp	class I TPS	Pateraki I, Andersen-Ranberg J, Hamberger B, Heskes AM, Martens HJ, Zerbe P, Bach SS, Møller BL, Bohlmann J, Hamberger B. Manoyl oxide (13R), the biosynthetic precursor of forskolin, is synthesized in specialized root cork cells in Coleus forskohlii. Plant Physiol. 2014 Mar;164(3):1222-36. doi: 10.1104/pp.113.228429. Epub 2014 Jan 30. PMID: 24481136; PMCID: PMC3938615.
ARO38140.1	IrTPS2	Angiosperm	Lamiaceae	Isodon	Isodon rubescens	I-SK4	nzkl	cpp	class I TPS	Pelot KA, Hagelthorn LM, Addison JB, Zerbe P. Biosynthesis of the oxygenated diterpene nezukol in the medicinal plant Isodon rubescens is catalyzed by a pair of diterpene synthases [published correction appears in PLoS One. 2019 Oct 30;14(10):e0224781]. PLoS One. 2017;12(4):e0176507. Published 2017 Apr 26. doi:10.1371/journal.pone.0176507
ARO38141.1	IrTPS3	Angiosperm	Lamiaceae	Isodon	Isodon rubescens	II-PP	cpp	ggpp	class II TPS	Pelot KA, Hagelthorn LM, Addison JB, Zerbe P. Biosynthesis of the oxygenated diterpene nezukol in the medicinal plant Isodon rubescens is catalyzed by a pair of diterpene synthases [published correction appears in PLoS One. 2019 Oct 30;14(10):e0224781]. PLoS One. 2017;12(4):e0176507. Published 2017 Apr 26. doi:10.1371/journal.pone.0176508
ARO38142.1	IrTPS4	Angiosperm	Lamiaceae	Isodon	Isodon rubescens	I-SK3	mltrdn	cpp	class I TPS	Pelot KA, Hagelthorn LM, Addison JB, Zerbe P. Biosynthesis of the oxygenated diterpene nezukol in the medicinal plant Isodon rubescens is catalyzed by a pair of diterpene synthases [published correction appears in PLoS One. 2019 Oct 30;14(10):e0224781]. PLoS One. 2017;12(4):e0176507. Published 2017 Apr 26. doi:10.1371/journal.pone.0176509
ARO38143.1	IrTPS5	Angiosperm	Lamiaceae	Isodon	Isodon rubescens	II-PP	ntcpp	ggpp	class II TPS	Pelot KA, Hagelthorn LM, Addison JB, Zerbe P. Biosynthesis of the oxygenated diterpene nezukol in the medicinal plant Isodon rubescens is catalyzed by a pair of diterpene synthases [published correction appears in PLoS One. 2019 Oct 30;14(10):e0224781]. PLoS One. 2017;12(4):e0176507. Published 2017 Apr 26. doi:10.1371/journal.pone.0176510
APH81399.1	SdCPS1	Angiosperm	Lamiaceae	Salvia	Salvia divinorum	II-PP	ntcpp	ggpp	class II TPS	Pelot KA, Mitchell R, Kwon M, Hagelthorn LM, Wardman JF, Chiang A, Bohlmann J, Ro DK, Zerbe P. Biosynthesis of the psychotropic plant diterpene salvinorin A: Discovery and characterization of the Salvia divinorum clerodienyl diphosphate synthase. Plant J. 2017 Mar;89(5):885-897. doi: 10.1111/tpj.13427. Epub 2017 Feb 6. Erratum in: Plant J. 2020 Jul;103(1):474. PMID: 27865008.
APH81400.1	SdCPS2	Angiosperm	Lamiaceae	Salvia	Salvia divinorum	II-PP	cldepp	ggpp	class II TPS	Pelot KA, Mitchell R, Kwon M, Hagelthorn LM, Wardman JF, Chiang A, Bohlmann J, Ro DK, Zerbe P. Biosynthesis of the psychotropic plant diterpene salvinorin A: Discovery and characterization of the Salvia divinorum clerodienyl diphosphate synthase. Plant J. 2017 Mar;89(5):885-897. doi: 10.1111/tpj.13427. Epub 2017 Feb 6. Erratum in: Plant J. 2020 Jul;103(1):474. PMID: 27865009.
AAT11021.1	OsCPS2	Angiosperm	Poaceae	Oryza	Oryza sativa	II-PP	ntcpp	ggpp	class II TPS	Prisic S, Xu M, Wilderman PR, Peters RJ. Rice contains two disparate ent-copalyl diphosphate synthases with distinct metabolic functions. Plant Physiol. 2004 Dec;136(4):4228-36. doi: 10.1104/pp.104.050567. Epub 2004 Nov 12. PMID: 15542489; PMCID: PMC535852.
AAB87091.1	SrCPS	Angiosperm	Asteraceae	Stevia	Stevia rebaudiana	II-PP	ntcpp	ggpp	class II TPS	Richman AS, Gijzen M, Starratt AN, Yang Z, Brandle JE. Diterpene synthesis in Stevia rebaudiana: recruitment and up-regulation of key enzymes from the gibberellin biosynthetic pathway. Plant J. 1999 Aug;19(4):411-21. doi: 10.1046/j.1365-313x.1999.00531.x. PMID: 10504563.
AAD34294.1	SrKS1-1	Angiosperm	Asteraceae	Stevia	Stevia rebaudiana	I-SK5	ntkrn	ntcpp	class I TPS	Richman AS, Gijzen M, Starratt AN, Yang Z, Brandle JE. Diterpene synthesis in Stevia rebaudiana: recruitment and up-regulation of key enzymes from the gibberellin biosynthetic pathway. Plant J. 1999 Aug;19(4):411-21. doi: 10.1046/j.1365-313x.1999.00531.x. PMID: 10504563.
AAD34295.1	SrKS22-1	Angiosperm	Asteraceae	Stevia	Stevia rebaudiana	I-SK5	ntkrn	ntcpp	class I TPS	Richman AS, Gijzen M, Starratt AN, Yang Z, Brandle JE. Diterpene synthesis in Stevia rebaudiana: recruitment and up-regulation of key enzymes from the gibberellin biosynthetic pathway. Plant J. 1999 Aug;19(4):411-21. doi: 10.1046/j.1365-313x.1999.00531.x. PMID: 10504564.
NP_001312911.1	NtABS	Angiosperm	Solanaceae	Nicotiana	Nicotiana tabacum	I-SK1	tabnl	lpp	class I TPS	Sallaud C, Giacalone C, Töpfer R, Goepfert S, Bakaher N, Rösti S, Tissier A. Characterization of two genes for the biosynthesis of the labdane diterpene Z-abienol in tobacco (Nicotiana tabacum) glandular trichomes. Plant J. 2012 Oct;72(1):1-17. doi: 10.1111/j.1365-313X.2012.05068.x. Epub 2012 Jul 17. Erratum in: Plant J. 2013 May;74(4):713. PMID: 22672125.
CCD33018.1	NtCPS2	Angiosperm	Solanaceae	Nicotiana	Nicotiana tabacum	II-PP	lpp	ggpp	class II TPS	Sallaud C, Giacalone C, Töpfer R, Goepfert S, Bakaher N, Rösti S, Tissier A. Characterization of two genes for the biosynthesis of the labdane diterpene Z-abienol in tobacco (Nicotiana tabacum) glandular trichomes. Plant J. 2012 Oct;72(1):1-17. doi: 10.1111/j.1365-313X.2012.05068.x. Epub 2012 Jul 17. Erratum in: Plant J. 2013 May;74(4):713. PMID: 22672126.
BAB12440.1	LsCPS	Angiosperm	Asteraceae	Lactuca	Lactuca sativa	II-PP	ntcpp	ggpp	class II TPS	Sawada Y, Katsumata T, Kitamura J, Kawaide H, Nakajima M, Asami T, Nakaminami K, Kurahashi T, Mitsuhashi W, Inoue Y, Toyomasu T. Germination of photoblastic lettuce seeds is regulated via the control of endogenous physiologically active gibberellin content, rather than of gibberellin responsiveness. J Exp Bot. 2008;59(12):3383-93. doi: 10.1093/jxb/ern192. Epub 2008 Jul 24. PMID: 18653696; PMCID: …
BAB12441.1	LsKS	Angiosperm	Asteraceae	Lactuca	Lactuca sativa	I-SK5	ntkrn	ntcpp	class I TPS	Sawada Y, Katsumata T, Kitamura J, Kawaide H, Nakajima M, Asami T, Nakaminami K, Kurahashi T, Mitsuhashi W, Inoue Y, Toyomasu T. Germination of photoblastic lettuce seeds is regulated via the control of endogenous physiologically active gibberellin content, rather than of gibberellin responsiveness. J Exp Bot. 2008;59(12):3383-93. doi: 10.1093/jxb/ern192. Epub 2008 Jul 24. PMID: 18653696; PMCID: …
AAL09965.1	GbLS	Gymnospermae	Ginkgoaceae	Ginkgo	Ginkgo biloba	I-SK3	lepdn	ggpp	class II/I TPS	Schepmann HG, Pang J, Matsuda SP. Cloning and characterization of Ginkgo biloba levopimaradiene synthase which catalyzes the first committed step in ginkgolide biosynthesis. Arch Biochem Biophys. 2001 Aug 15;392(2):263-9. doi: 10.1006/abbi.2001.2438. PMID: 11488601.
AAD04292.1	CmCPS1	Angiosperm	Cucurbitaceae	Cucurbita	Cucurbita maxima	II-PP	ntcpp	ggpp	class II TPS	Smith MW, Yamaguchi S, Ait-Ali T, Kamiya Y. The first step of gibberellin biosynthesis in pumpkin is catalyzed by at least two copalyl diphosphate synthases encoded by differentially regulated genes. Plant Physiol. 1998 Dec;118(4):1411-9. doi: 10.1104/pp.118.4.1411. PMID: 9847116; PMCID: PMC34758.
AAD04293.1	CmCPS2	Angiosperm	Cucurbitaceae	Cucurbita	Cucurbita maxima	II-PP	ntcpp	ggpp	class II TPS	Smith MW, Yamaguchi S, Ait-Ali T, Kamiya Y. The first step of gibberellin biosynthesis in pumpkin is catalyzed by at least two copalyl diphosphate synthases encoded by differentially regulated genes. Plant Physiol. 1998 Dec;118(4):1411-9. doi: 10.1104/pp.118.4.1411. PMID: 9847116; PMCID: PMC34759.
AQW38542.1	TwKSL1	Angiosperm	Celastraceae	Tripterygium	Tripterygium wilfordii	I-SK4	ntpmeffd;ntpmeffdl	ntcpp	class I TPS	Su P, Guan H, Zhao Y, Tong Y, Xu M, Zhang Y, Hu T, Yang J, Cheng Q, Gao L, Liu Y, Zhou J, Peters RJ, Huang L, Gao W. Identification and functional characterization of diterpene synthases for triptolide biosynthesis from Tripterygium wilfordii. Plant J. 2018 Jan;93(1):50-65. doi: 10.1111/tpj.13756. Epub 2017 Dec 2. PMID: 29086455; PMCID: PMC5848469.
AKM28415.1	TwTPS16v2	Angiosperm	Celastraceae	Tripterygium	Tripterygium wilfordii	I-SK5	ntkrnl;ntkrn	ntcpp	class I TPS	Su P, Guan H, Zhao Y, Tong Y, Xu M, Zhang Y, Hu T, Yang J, Cheng Q, Gao L, Liu Y, Zhou J, Peters RJ, Huang L, Gao W. Identification and functional characterization of diterpene synthases for triptolide biosynthesis from Tripterygium wilfordii. Plant J. 2018 Jan;93(1):50-65. doi: 10.1111/tpj.13756. Epub 2017 Dec 2. PMID: 29086455; PMCID: PMC5848467.
ARQ20737.1	TwTPS27v2	Angiosperm	Celastraceae	Tripterygium	Tripterygium wilfordii	I-SK3	mltrdn	cpp	class I TPS	Su P, Guan H, Zhao Y, Tong Y, Xu M, Zhang Y, Hu T, Yang J, Cheng Q, Gao L, Liu Y, Zhou J, Peters RJ, Huang L, Gao W. Identification and functional characterization of diterpene synthases for triptolide biosynthesis from Tripterygium wilfordii. Plant J. 2018 Jan;93(1):50-65. doi: 10.1111/tpj.13756. Epub 2017 Dec 2. PMID: 29086455; PMCID: PMC5848467.
AKM28414.1	TwTPS3v2	Angiosperm	Celastraceae	Tripterygium	Tripterygium wilfordii	II-PP	ntcpp	ggpp	class II TPS	Su P, Guan H, Zhao Y, Tong Y, Xu M, Zhang Y, Hu T, Yang J, Cheng Q, Gao L, Liu Y, Zhou J, Peters RJ, Huang L, Gao W. Identification and functional characterization of diterpene synthases for triptolide biosynthesis from Tripterygium wilfordii. Plant J. 2018 Jan;93(1):50-65. doi: 10.1111/tpj.13756. Epub 2017 Dec 2. PMID: 29086455; PMCID: PMC5848467.
AKM28412.1	TwTPS7v2	Angiosperm	Celastraceae	Tripterygium	Tripterygium wilfordii	II-PP	cpp	ggpp	class II TPS	Su P, Guan H, Zhao Y, Tong Y, Xu M, Zhang Y, Hu T, Yang J, Cheng Q, Gao L, Liu Y, Zhou J, Peters RJ, Huang L, Gao W. Identification and functional characterization of diterpene synthases for triptolide biosynthesis from Tripterygium wilfordii. Plant J. 2018 Jan;93(1):50-65. doi: 10.1111/tpj.13756. Epub 2017 Dec 2. PMID: 29086455; PMCID: PMC5848467.
AQW38541.1	TwTPS9v2	Angiosperm	Celastraceae	Tripterygium	Tripterygium wilfordii	II-PP	cpp	ggpp	class II TPS	Su P, Guan H, Zhao Y, Tong Y, Xu M, Zhang Y, Hu T, Yang J, Cheng Q, Gao L, Liu Y, Zhou J, Peters RJ, Huang L, Gao W. Identification and functional characterization of diterpene synthases for triptolide biosynthesis from Tripterygium wilfordii. Plant J. 2018 Jan;93(1):50-65. doi: 10.1111/tpj.13756. Epub 2017 Dec 2. PMID: 29086455; PMCID: PMC5848467.
BAL41682.1	SmMDS	Pteridophyta	Selaginellaceae	Selaginella	Selaginella moellendorffii	I-SK3	mltrdn	ggpp	class II/I TPS	Sugai Y, Ueno Y, Hayashi K, Oogami S, Toyomasu T, Matsumoto S, Natsume M, Nozaki H, Kawaide H. Enzymatic (13)C labeling and multidimensional NMR analysis of miltiradiene synthesized by bifunctional diterpene cyclase in Selaginella moellendorffii. J Biol Chem. 2011 Dec 16;286(50):42840-7. doi: 10.1074/jbc.M111.302703. Epub 2011 Oct 25. PMID: 22027823; PMCID: PMC3234827.
AAA53632.1	AtGA1	Angiosperm	Brassicaceae	Arabidopsis	Arabidopsis thaliana	II-PP	ntcpp	ggpp	class II TPS	Sun TP, Kamiya Y. The Arabidopsis GA1 locus encodes the cyclase ent-kaurene synthetase A of gibberellin biosynthesis. Plant Cell. 1994 Oct;6(10):1509-18. doi: 10.1105/tpc.6.10.1509. PMID: 7994182; PMCID: PMC160538.
AFH53507.1	ApCPS1	Angiosperm	Acanthaceae	Andrographis	Andrographis paniculata	II-PP	ntcpp;ncpp	ggpp	class II TPS	Sun W, Leng L, Yin Q, Xu M, Huang M, Xu Z, Zhang Y, Yao H, Wang C, Xiong C, Chen S, Jiang C, Xie N, Zheng X, Wang Y, Song C, Peters RJ, Chen S. The genome of the medicinal plant Andrographis paniculata provides insight into the biosynthesis of the bioactive diterpenoid neoandrographolide. Plant J. 2019 Mar;97(5):841-857. doi: 10.1111/tpj.14162. Epub 2019 Jan 2. Erratum in: Plant J. 2019 Mar;97(5)…
AXL95252.1	ApCPS3	Angiosperm	Acanthaceae	Andrographis	Andrographis paniculata	II-PP	ncpp	ggpp	class II TPS	Sun W, Leng L, Yin Q, Xu M, Huang M, Xu Z, Zhang Y, Yao H, Wang C, Xiong C, Chen S, Jiang C, Xie N, Zheng X, Wang Y, Song C, Peters RJ, Chen S. The genome of the medicinal plant Andrographis paniculata provides insight into the biosynthesis of the bioactive diterpenoid neoandrographolide. Plant J. 2019 Mar;97(5):841-857. doi: 10.1111/tpj.14162. Epub 2019 Jan 2. Erratum in: Plant J. 2019 Mar;97(5)…
AXL95253.1	ApKSL1	Angiosperm	Acanthaceae	Andrographis	Andrographis paniculata	I-SK3	abedn(main);lepdn;labedn	ncpp	class I TPS	Sun W, Leng L, Yin Q, Xu M, Huang M, Xu Z, Zhang Y, Yao H, Wang C, Xiong C, Chen S, Jiang C, Xie N, Zheng X, Wang Y, Song C, Peters RJ, Chen S. The genome of the medicinal plant Andrographis paniculata provides insight into the biosynthesis of the bioactive diterpenoid neoandrographolide. Plant J. 2019 Mar;97(5):841-857. doi: 10.1111/tpj.14162. Epub 2019 Jan 2. Erratum in: Plant J. 2019 Mar;97(5)…
AXL95254.1	ApKSL2	Angiosperm	Acanthaceae	Andrographis	Andrographis paniculata	I-SK4;I-SK5	ntkrn;ipsfdn	ncpp;ntcpp	class I TPS	Sun W, Leng L, Yin Q, Xu M, Huang M, Xu Z, Zhang Y, Yao H, Wang C, Xiong C, Chen S, Jiang C, Xie N, Zheng X, Wang Y, Song C, Peters RJ, Chen S. The genome of the medicinal plant Andrographis paniculata provides insight into the biosynthesis of the bioactive diterpenoid neoandrographolide. Plant J. 2019 Mar;97(5):841-857. doi: 10.1111/tpj.14162. Epub 2019 Jan 2. Erratum in: Plant J. 2019 Mar;97(5)…
BAD91286.1	SdECPS	Angiosperm	Plantaginaceae	Scoparia	Scoparia dulcis	II-PP	ntcpp	ggpp	class II TPS	Takeshi Nakagiri, Jung-Bum Lee, Toshimitsu Hayashi,cDNA cloning, functional expression and characterization of ent-copalyl diphosphate synthase from Scoparia dulcis L.,Plant Science,Volume 169, Issue 4, 2005,Pages 760-767,
AAC49310.1	TcTS	Gymnospermae	Taxaceae	Taxus	Taxus brevifolia	I-SK12	taxfedn	ggpp	class I TPS	Wildung MR, Croteau R. A cDNA clone for taxadiene synthase, the diterpene cyclase that catalyzes the committed step of taxol biosynthesis. J Biol Chem. 1996 Apr 19;271(16):9201-4. doi: 10.1074/jbc.271.16.9201. PMID: 8621577.
AAS98158.1	OsCPS4	Angiosperm	Poaceae	Oryza	Oryza sativa	II-PP	scpp	ggpp	class II TPS	Xu M, Hillwig ML, Prisic S, Coates RM, Peters RJ. Functional identification of rice syn-copalyl diphosphate synthase and its role in initiating biosynthesis of diterpenoid phytoalexin/allelopathic natural products. Plant J. 2004 Aug;39(3):309-18. doi: 10.1111/j.1365-313X.2004.02137.x. PMID: 15255861.
ABH10732.1	OsKSL5	Angiosperm	Poaceae	Oryza	Oryza sativa	I-SK5	ntikrfn	ntcpp	class I TPS	Xu M, Wilderman PR, Morrone D, Xu J, Roy A, Margis-Pinheiro M, Upadhyaya NM, Coates RM, Peters RJ. Functional characterization of the rice kaurene synthase-like gene family. Phytochemistry. 2007 Feb;68(3):312-26. doi: 10.1016/j.phytochem.2006.10.016. Epub 2006 Dec 1. PMID: 17141283.
ABH10733.1	OsKSL6	Angiosperm	Poaceae	Oryza	Oryza sativa	I-SK5	ntikrfn	ntcpp	class I TPS	Xu M, Wilderman PR, Morrone D, Xu J, Roy A, Margis-Pinheiro M, Upadhyaya NM, Coates RM, Peters RJ. Functional characterization of the rice kaurene synthase-like gene family. Phytochemistry. 2007 Feb;68(3):312-26. doi: 10.1016/j.phytochem.2006.10.016. Epub 2006 Dec 1. PMID: 17141284.
BAD34478.1	OsKSL8(OsDTC2)	Angiosperm	Poaceae	Oryza	Oryza sativa	I-SK7	ssdamfrn	scpp	class I TPS	Xu M, Wilderman PR, Morrone D, Xu J, Roy A, Margis-Pinheiro M, Upadhyaya NM, Coates RM, Peters RJ. Functional characterization of the rice kaurene synthase-like gene family. Phytochemistry. 2007 Feb;68(3):312-26. doi: 10.1016/j.phytochem.2006.10.016. Epub 2006 Dec 1. PMID: 17141283.
AAB39482.1	CmKS(KSB)	Angiosperm	Cucurbitaceae	Cucurbita	Cucurbita maxima	I-SK5	ntkrn	ntcpp	class I TPS	Yamaguchi S, Saito T, Abe H, Yamane H, Murofushi N, Kamiya Y. Molecular cloning and characterization of a cDNA encoding the gibberellin biosynthetic enzyme ent-kaurene synthase B from pumpkin (Cucurbita maxima L.). Plant J. 1996 Aug;10(2):203-13. doi: 10.1046/j.1365-313x.1996.10020203.x. PMID: 8771778.
AAC39443.1	AtKSL(GA2)	Angiosperm	Brassicaceae	Arabidopsis	Arabidopsis thaliana	I-SK5	ntkrn	ntcpp	class I TPS	Yamaguchi S, Sun Tp, Kawaide H, Kamiya Y. The GA2 locus of Arabidopsis thaliana encodes ent-kaurene synthase of gibberellin biosynthesis. Plant Physiol. 1998 Apr;116(4):1271-8. doi: 10.1104/pp.116.4.1271. PMID: 9536043; PMCID: PMC35033.
QXT24221.1	IlCPS1	Angiosperm	Lamiaceae	lophanthoides	lophanthoides Var. gerardiana	II-PP	cpp	ggpp	class II TPS	Yang R, Du Z, Qiu T, Sun J, Shen Y, Huang L. Discovery and Functional Characterization of a Diverse Diterpene Synthase Family in the Medicinal Herb Isodon lophanthoides Var. gerardiana. Plant Cell Physiol. 2021 Nov 17;62(9):1423-1435. doi: 10.1093/pcp/pcab089. Erratum in: Plant Cell Physiol. 2022 Apr 27;: PMID: 34133748.
QXT24222.1	IlCPS2	Angiosperm	Lamiaceae	lophanthoides	lophanthoides Var. gerardiana	II-PP	lbstfdnpp	ggpp	class II TPS	Yang R, Du Z, Qiu T, Sun J, Shen Y, Huang L. Discovery and Functional Characterization of a Diverse Diterpene Synthase Family in the Medicinal Herb Isodon lophanthoides Var. gerardiana. Plant Cell Physiol. 2021 Nov 17;62(9):1423-1435. doi: 10.1093/pcp/pcab089. Erratum in: Plant Cell Physiol. 2022 Apr 27;: PMID: 34133749.
QXT24223.1	IlCPS3	Angiosperm	Lamiaceae	lophanthoides	lophanthoides Var. gerardiana	II-PP	cpp	ggpp	class II TPS	Yang R, Du Z, Qiu T, Sun J, Shen Y, Huang L. Discovery and Functional Characterization of a Diverse Diterpene Synthase Family in the Medicinal Herb Isodon lophanthoides Var. gerardiana. Plant Cell Physiol. 2021 Nov 17;62(9):1423-1435. doi: 10.1093/pcp/pcab089. Erratum in: Plant Cell Physiol. 2022 Apr 27;: PMID: 34133750.
QXT24224.1	IlCPS6	Angiosperm	Lamiaceae	lophanthoides	lophanthoides Var. gerardiana	II-PP	ntcpp	ggpp	class II TPS	Yang R, Du Z, Qiu T, Sun J, Shen Y, Huang L. Discovery and Functional Characterization of a Diverse Diterpene Synthase Family in the Medicinal Herb Isodon lophanthoides Var. gerardiana. Plant Cell Physiol. 2021 Nov 17;62(9):1423-1435. doi: 10.1093/pcp/pcab089. Erratum in: Plant Cell Physiol. 2022 Apr 27;: PMID: 34133751.
QXT24225.1	IlKSL1	Angiosperm	Lamiaceae	lophanthoides	lophanthoides Var. gerardiana	I-SK3	mltrdn	cpp	class I TPS	Yang R, Du Z, Qiu T, Sun J, Shen Y, Huang L. Discovery and Functional Characterization of a Diverse Diterpene Synthase Family in the Medicinal Herb Isodon lophanthoides Var. gerardiana. Plant Cell Physiol. 2021 Nov 17;62(9):1423-1435. doi: 10.1093/pcp/pcab089. Erratum in: Plant Cell Physiol. 2022 Apr 27;: PMID: 34133752.
QXT24228.1	IlKSL5	Angiosperm	Lamiaceae	lophanthoides	lophanthoides Var. gerardiana	I-SK4	nzkl	ntcpp	class I TPS	Yang R, Du Z, Qiu T, Sun J, Shen Y, Huang L. Discovery and Functional Characterization of a Diverse Diterpene Synthase Family in the Medicinal Herb Isodon lophanthoides Var. gerardiana. Plant Cell Physiol. 2021 Nov 17;62(9):1423-1435. doi: 10.1093/pcp/pcab089. Erratum in: Plant Cell Physiol. 2022 Apr 27;: PMID: 34133753.
AIE77090.1	MvCPS1	Angiosperm	Lamiaceae	Marrubium	Marrubium vulgare	II-PP	preglpp	ggpp	class II TPS	Zerbe P, Chiang A, Dullat H, O'Neil-Johnson M, Starks C, Hamberger B, Bohlmann J. Diterpene synthases of the biosynthetic system of medicinally active diterpenoids in Marrubium vulgare. Plant J. 2014 Sep;79(6):914-27. doi: 10.1111/tpj.12589. Epub 2014 Jul 23. PMID: 24990389.
AIE77092.1	MvCPS3	Angiosperm	Lamiaceae	Marrubium	Marrubium vulgare	II-PP	cpp	ggpp	class II TPS	Zerbe P, Chiang A, Dullat H, O'Neil-Johnson M, Starks C, Hamberger B, Bohlmann J. Diterpene synthases of the biosynthetic system of medicinally active diterpenoids in Marrubium vulgare. Plant J. 2014 Sep;79(6):914-27. doi: 10.1111/tpj.12589. Epub 2014 Jul 23. PMID: 24990390.
AIE77093.1	MvEKS	Angiosperm	Lamiaceae	Marrubium	Marrubium vulgare	I-SK5	ntkrn	ntcpp	class I TPS	Zerbe P, Chiang A, Dullat H, O'Neil-Johnson M, Starks C, Hamberger B, Bohlmann J. Diterpene synthases of the biosynthetic system of medicinally active diterpenoids in Marrubium vulgare. Plant J. 2014 Sep;79(6):914-27. doi: 10.1111/tpj.12589. Epub 2014 Jul 23. PMID: 24990391.
AIE77094.1	MvELS	Angiosperm	Lamiaceae	Marrubium	Marrubium vulgare	I-SK1;I-SK3	mltrdn;mnlo	cpp;prgnlpp;lpp	class I TPS	Zerbe P, Chiang A, Dullat H, O'Neil-Johnson M, Starks C, Hamberger B, Bohlmann J. Diterpene synthases of the biosynthetic system of medicinally active diterpenoids in Marrubium vulgare. Plant J. 2014 Sep;79(6):914-27. doi: 10.1111/tpj.12589. Epub 2014 Jul 23. PMID: 24990392.
AEL99950.1	AbTPS1-LAS	Gymnospermae	Pinaceae	Abies	Abies balsamea	I-SK3	abedn;lepdn;labedn;pltd;abenl	ggpp	class II/I TPS	Zerbe P, Chiang A, Yuen M, Hamberger B, Hamberger B, Draper JA, Britton R, Bohlmann J. Bifunctional cis-abienol synthase from Abies balsamea discovered by transcriptome sequencing and its implications for diterpenoid fragrance production. J Biol Chem. 2012 Apr 6;287(15):12121-31. doi: 10.1074/jbc.M111.317669. Epub 2012 Feb 15. PMID: 22337889; PMCID: PMC3320957.
AEL99951.1	AbTPS2-ISO	Gymnospermae	Pinaceae	Abies	Abies balsamea	I-SK4	ipsfdn	ggpp	class II/I TPS	Zerbe P, Chiang A, Yuen M, Hamberger B, Hamberger B, Draper JA, Britton R, Bohlmann J. Bifunctional cis-abienol synthase from Abies balsamea discovered by transcriptome sequencing and its implications for diterpenoid fragrance production. J Biol Chem. 2012 Apr 6;287(15):12121-31. doi: 10.1074/jbc.M111.317669. Epub 2012 Feb 15. PMID: 22337889; PMCID: PMC3320957.
AEL99953.1	AbTPS4-CAS	Gymnospermae	Pinaceae	Abies	Abies balsamea	I-SK1	cabel	ggpp	class II/I TPS	Zerbe P, Chiang A, Yuen M, Hamberger B, Hamberger B, Draper JA, Britton R, Bohlmann J. Bifunctional cis-abienol synthase from Abies balsamea discovered by transcriptome sequencing and its implications for diterpenoid fragrance production. J Biol Chem. 2012 Apr 6;287(15):12121-31. doi: 10.1074/jbc.M111.317669. Epub 2012 Feb 15. PMID: 22337889; PMCID: PMC3320957.
AGN70881.1	CfTPS14	Angiosperm	Lamiaceae	Plectranthus	Plectranthus barbatus	I-SK5	ntkrn	ntcpp	class I TPS	Zerbe P, Hamberger B, Yuen MM, Chiang A, Sandhu HK, Madilao LL, Nguyen A, Hamberger B, Bach SS, Bohlmann J. Gene discovery of modular diterpene metabolism in nonmodel systems. Plant Physiol. 2013 Jun;162(2):1073-91. doi: 10.1104/pp.113.218347. Epub 2013 Apr 23. PMID: 23613273; PMCID: PMC3668041.
AGN70884.1	EpCBS/TPS3	Angiosperm	Euphorbiaceae	Euphorbia	Euphorbia peplus	I-SK10	casbene	ggpp	class I TPS	Zerbe P, Hamberger B, Yuen MM, Chiang A, Sandhu HK, Madilao LL, Nguyen A, Hamberger B, Bach SS, Bohlmann J. Gene discovery of modular diterpene metabolism in nonmodel systems. Plant Physiol. 2013 Jun;162(2):1073-91. doi: 10.1104/pp.113.218347. Epub 2013 Apr 23. PMID: 23613273; PMCID: PMC3668041.
AGN70882.1	EpTPS1	Angiosperm	Euphorbiaceae	Euphorbia	Euphorbia peplus	I-SK5	ntkrn	ntcpp	class I TPS	Zerbe P, Hamberger B, Yuen MM, Chiang A, Sandhu HK, Madilao LL, Nguyen A, Hamberger B, Bach SS, Bohlmann J. Gene discovery of modular diterpene metabolism in nonmodel systems. Plant Physiol. 2013 Jun;162(2):1073-91. doi: 10.1104/pp.113.218347. Epub 2013 Apr 23. PMID: 23613273; PMCID: PMC3668041.
AGN70883.1	EpTPS7	Angiosperm	Euphorbiaceae	Euphorbia	Euphorbia peplus	II-PP	ntcpp	ggpp	class II TPS	Zerbe P, Hamberger B, Yuen MM, Chiang A, Sandhu HK, Madilao LL, Nguyen A, Hamberger B, Bach SS, Bohlmann J. Gene discovery of modular diterpene metabolism in nonmodel systems. Plant Physiol. 2013 Jun;162(2):1073-91. doi: 10.1104/pp.113.218347. Epub 2013 Apr 23. PMID: 23613273; PMCID: PMC3668041.
AGN70887.1	GrTPS1	Angiosperm	Asteraceae	Grindelia	Grindelia hirsutula	II-PP	lpp	ggpp	class II TPS	Zerbe P, Hamberger B, Yuen MM, Chiang A, Sandhu HK, Madilao LL, Nguyen A, Hamberger B, Bach SS, Bohlmann J. Gene discovery of modular diterpene metabolism in nonmodel systems. Plant Physiol. 2013 Jun;162(2):1073-91. doi: 10.1104/pp.113.218347. Epub 2013 Apr 23. PMID: 23613273; PMCID: PMC3668041.
AGN70888.1	GrTPS5	Angiosperm	Asteraceae	Grindelia	Grindelia hirsutula	I-SK15	geroliol	ggpp	class I TPS	Zerbe P, Hamberger B, Yuen MM, Chiang A, Sandhu HK, Madilao LL, Nguyen A, Hamberger B, Bach SS, Bohlmann J. Gene discovery of modular diterpene metabolism in nonmodel systems. Plant Physiol. 2013 Jun;162(2):1073-91. doi: 10.1104/pp.113.218347. Epub 2013 Apr 23. PMID: 23613273; PMCID: PMC3668041.
AGN70886.1	GrTPS6	Angiosperm	Asteraceae	Grindelia	Grindelia hirsutula	I-SK1;I-SK3	abedn;epmnlo;pmnlo	cpp;lpp	class I TPS	Zerbe P, Hamberger B, Yuen MM, Chiang A, Sandhu HK, Madilao LL, Nguyen A, Hamberger B, Bach SS, Bohlmann J. Gene discovery of modular diterpene metabolism in nonmodel systems. Plant Physiol. 2013 Jun;162(2):1073-91. doi: 10.1104/pp.113.218347. Epub 2013 Apr 23. PMID: 23613273; PMCID: PMC3668041.
AKP96361.1	GrTPS2	Angiosperm	Asteraceae	Grindelia	Grindelia hirsutula	II-PP	lbstdnpp	ggpp	class II TPS	Zerbe P, Rodriguez SM, Mafu S, Chiang A, Sandhu HK, O'Neil-Johnson M, Starks CM, Bohlmann J. Exploring diterpene metabolism in non-model species: transcriptome-enabled discovery and functional characterization of labda-7,13E-dienyl diphosphate synthase from Grindelia robusta. Plant J. 2015 Sep;83(5):783-93. doi: 10.1111/tpj.12925. Epub 2015 Jul 23. PMID: 26119826.
AKP96362.1	GrTPS4	Angiosperm	Asteraceae	Grindelia	Grindelia hirsutula	I-SK5	ntkrn	ntcpp	class I TPS	Zerbe P, Rodriguez SM, Mafu S, Chiang A, Sandhu HK, O'Neil-Johnson M, Starks CM, Bohlmann J. Exploring diterpene metabolism in non-model species: transcriptome-enabled discovery and functional characterization of labda-7,13E-dienyl diphosphate synthase from Grindelia robusta. Plant J. 2015 Sep;83(5):783-93. doi: 10.1111/tpj.12925. Epub 2015 Jul 23. PMID: 26119827.
AAB05407.1	AgAS	Gymnospermae	Pinaceae	Abies	Abies grandis	I-SK3	abedn	ggpp	class II/I TPS	Zhou K, Peters RJ. Investigating the conservation pattern of a putative second terpene synthase divalent metal binding motif in plants. Phytochemistry. 2009 Feb;70(3):366-9. doi: 10.1016/j.phytochem.2008.12.022. Epub 2009 Feb 7. PMID: 19201430; PMCID: PMC2682547.

## Sheet: Table S2
List of product abbreviations and structures
Abbreviation	Chemical name	PubChem CID	Structures
ggpp	geranylgeranyl diphosphate	5497105
sipsfdn	syn-isopimara-7,15-diene	9993419
abedn	abietadiene	443470
abenl	13-hydroxy-8(14)-abietene
cabel	cis-abienol	643723
casbene	casbene	5280437
cfefdntl	neo-cleroda-4(18),14-dien-13-ol
cfetdnlpp	neo-cleroda-4(18),13E-dienyl diphosphate
cldepp	clerodienyl diphosphate
cpp	copalyl diphosphate	5281990
ncpp	normal-cpp
scpp	syn-copalyl diphosphate	5281991
ntcpp	ent-copalyl diphosphate	5280897
geroliol	geranyllinalool	5365872
ikrfn	((iso)kaur-15-ene)
ipsfdn	isopimara-7,15-diene	13969536
ntpmeffdl	8α-hydroxy-ent-pimar-15-ene.
ntpdn	ent-isopimaradiene
kalol	kolavenol	6442554
klvll	Kolavelool	12305526
klvnlpp	kolavenyl diphosphate	129626742
krfn	kaur-15-ene	521318
krn	Kaurene, kaur-16-ene	520687
krnl	Kaur-16-enol
labedn	neoabietadiene	443472
lbsfdntl	labda-7,14-dien-13-ol
lbstdnpp	labda-7,13E-dienyl diphosphate
lepdn	levopimaradiene	443471
ntlpp	ent-8-hydroxy-copalyl diphosphate
lpp	copal-8-ol diphosphate, 8-hydroxy-copalyl diphosphate	56927957
lsteftn	labda-7,12E,14-triene
ltsfdnnl	labd-13(16),14-diene-9-ol	145712506
manool	Manool, or (+)-manool	3034394
vxflna	vitexifolin A also called syn-manool	90657688
mltrdn	miltiradiene	20837867
ndidabedn	ent‐dehydroabietadiene
nlabedn	ent-neoabietadiene
trlbetdnpp	(10R)-labda-8,13E-dienyl diphosphate
ntatsrn	ent-atiserene	101297699
ntbarn	ent-beyerene
prdaen	pseudolaratriene	131708294
preglpp	peregrinol diphosphate	131841512
sclrl	sclareol	163263
sdmon	syn-stemod-13(17)-ene, stemod-13(17)-ene	24798689
sndarpardn	sandaracopimaradiene	443469
ntsndarpardn	ent-sandaracopipmaradiene/ent-sandaracopimaradiene	12314278
ntpmeffd	ent-Pimara-8(14),15-diene/ent-pimaradiene	12314280
spsfdn	syn-pimara-7,15-diene	10355909
tabnl	trans-abienol	643003
taxfedn	taxa-4(5),11(12)-diene	443484
tbfrmn	trans-biformene
vgranel	11-hydroxy vulgarisane
vtgnd	viteagnusin D	25132131
lbstfdnpp	labda-7,13E-dien-15-ol diphosphate
ckalol	cis-kolavenol
iabel	isoabienol	11220007
edcpp	8-endo-CPP
nttyb	ent-trachylobane	91750049
ssdamfrn	syn-Stemarene-13-ene
pdn	pimaradiene	440909
prgnlpp	peregrinyl diphosphate
nzkl	nezukol	13969544
pmeffd	pimara-8,15-diene	13783134
ntipmeffd	ent-isopimara-8,15diene
ntikrfn	ent-Isokaur-15-ene	74015873
ntkrn	ent-kaurene, ent-kaur-16-ene	11966109
ntkrnl	16α-hydroxy- ent-kaurene
ntmanool	ent-manool	12312732
ntpmnlo	13(R)-ent-manoyl oxide
pmnlo	13(R)-manoyl oxide
epmnlo	13(S)-manoyl oxide,epi-manoyl oxide
ntepmnlo	13(S)- ent-manoyl oxide,ent-13-epi-manoyl oxide	18529657
mnlo	manoyl oxide	6432025
trlbefdntl	(10R)-labda-8,14-dien-13-ol
pltd	palustradiene	443473
ntreplfn	9,13(R)-epoxy-labd-14-ene
ntseplfn	9,13(S)-epoxy-labd-14-ene
tpdl	terpentedienol
tpdlp	terpentedienyl-PP
ncbrane	neocembrene	5281384
ntcasd	ent-cassadiene	11471283

## Sheet: Table S3
Product skeleton note
Abbreviation	Skeleton
cfetdnlpp	II-P
cldepp	II-P
cpp	II-P
edcpp	II-P
klvnlpp	II-P
lbnlpp	II-P
lbstdnpp	II-P
lbstfdnpp	II-P
lpp	II-P
ncpp	II-P
ntcpp	II-P
preglpp	II-P
prgnlpp	II-P
scpp	II-P
tpdlp	II-P
trlbetdnpp	II-P
cabel	I-SK1
cfefdntl	I-SK1
epmnlo	I-SK1
iabel	I-SK1
lbsfdntl	I-SK1
lsteftn	I-SK1
ltsfdnnl	I-SK1
manool	I-SK1
mnlo	I-SK1
ntepmnlo	I-SK1
ntmanool	I-SK1
ntpmnlo	I-SK1
ntreplfn	I-SK1
ntseplfn	I-SK1
pmnlo	I-SK1
sclrl	I-SK1
tabnl	I-SK1
tbfrmn	I-SK1
trlbefdntl	I-SK1
vtgnd	I-SK1
vxflna	I-SK1
casbene	I-SK10
ncbrane	I-SK11
taxfedn	I-SK12
vgranel	I-SK13
prdaen	I-SK14
geroliol	I-SK15
ckalol	I-SK2
kalol	I-SK2
klvll	I-SK2
tpdl	I-SK2
abedn	I-SK3
abenl	I-SK3
labedn	I-SK3
lepdn	I-SK3
mltrdn	I-SK3
ndidabedn	I-SK3
nlabedn	I-SK3
pltd	I-SK3
ipsfdn	I-SK4
ntipmeffd	I-SK4
ntpdb	I-SK4
ntpmeffd	I-SK4
ntpmeffdl	I-SK4
ntsndarpardn	I-SK4
nzkl	I-SK4
pdn	I-SK4
pmeffd	I-SK4
sipsfdn	I-SK4
sndarpardn	I-SK4
spsfdn	I-SK4
ikrfn	I-SK5
krfn	I-SK5
krn	I-SK5
krnl	I-SK5
ntikrfn	I-SK5
ntkrn	I-SK5
ntkrnl	I-SK5
ntatsrn	I-SK6
nttyb	I-SK7
ssdamfrn	I-SK7
ntbarn	I-SK8
sdmon	I-SK9
ntcasd	I-SK4

## Sheet: Table S4
Product Isomeric SMILES
Abbreviation	Isomeric SMILES
abedn	CC(C1=CC2=CC[C@@H]3[C@]([C@H]2CC1)(C)CCCC3(C)C)C
abenl	CC(C1(O)CC[C@H]2C(=C1)CCC1[C@]2(C)CCCC1(C)C)C
cabel	C=C/C(=C\C[C@H]1[C@](C)(O)CC[C@@H]2[C@]1(C)CCCC2(C)C)/C
casbene	C/C/1=C\CC/C(=C/CC/C(=C/C2C(CC1)C2(C)C)/C)/C
cfefdntl	C=CC(CC[C@@]1(C)[C@H](C)CC[C@@]2([C@@H]1CCCC2=C)C)(O)C
cfetdnlpp	C/C(=C\COP(=O)(OP(=O)(O)O)O)/CC[C@@]1(C)C(=CC[C@@]2([C@@H]1CCCC2=C)C)C
cis-kolavenol	OC/C=C(\CC[C@]1(C)[C@@H](C)CC[C@]2([C@H]1CCC=C2C)C)/C
cldepp	C/C(=C\COP(=O)(OP(=O)(O)O)O)/CCC1(C)[C@@H](C)CC[C@]2([C@@]1(C)CCC=C2C)C
cpp	C/C(=C\CO[P@](=O)(OP(=O)([O-])[O-])[O-])/CC[C@H]1C(=C)CC[C@@H]2[C@]1(C)CCCC2(C)C
ncpp	C=C1CC[C@@H]2C(CCCC2(C)C)[C@H]1CC/C(C)=C/COP(=O)(O)OP(=O)(O)O
ntcpp	C/C(=C\CO[P@](=O)(OP(=O)([O-])[O-])[O-])/CC[C@@H]1C(=C)CC[C@H]2[C@@]1(C)CCCC2(C)C
edcpp	C/C(=C\COP(=O)(OP(=O)(O)O)O)/CCC1C(C)CC[C@@H]2[C@]1(C)CCCC2(C)C
epmnlo	C=C[C@]1(C)CC[C@H]2[C@@](O1)(C)CC[C@@H]1[C@]2(C)CCCC1(C)C
geroliol	C=CC(CC/C=C(/CC/C=C(/CCC=C(C)C)\C)\C)(O)C
ggpp	C/C(=C\CC/C(=C/CO[P@](=O)(OP(=O)([O-])[O-])[O-])/C)/CC/C=C(/CCC=C(C)C)\C
iabel	C=CC(=C)CC[C@H]1[C@](C)(O)CC[C@@H]2[C@]1(C)CCCC2(C)C
ikrfn	CC1=C[C@@]23C[C@H]1CC[C@H]3[C@]1(C(CC2)C(C)(C)CCC1)C
isopdn	C=C[C@@]1(C)CC[C@H]2C(=CC[C@@H]3[C@]2(C)CCCC3(C)C)C1
kalol	OC/C=C(/CC[C@@]1(C)[C@H](C)CC[C@@]2([C@@H]1CCC=C2C)C)\C
klvll	C=CC(CCC1(C)C(C)CCC2(C1CCC=C2C)C)(O)C
klvnlpp	C/C(=C\CO[P@@](=O)(OP(=O)([O-])[O-])[O-])/CC[C@]1(C)[C@@H](C)CC[C@]2([C@H]1CCC=C2C)C
krfn	CC1=CC23CC1CCC3C1(C(CC2)C(C)(C)CCC1)C
krn	C=C1CC23CC1CCC3C1(C(CC2)C(C)(C)CCC1)C
krnl	CC1(O)C[C@@]23C[C@H]1CC[C@H]3[C@]1([C@H](CC2)C(C)(C)CCC1)C
labedn	CC(=C1CC[C@H]2C(=C1)CC[C@@H]1[C@]2(C)CCCC1(C)C)C
lbnlpp	C/C(=C\CO[P@@](=O)(OP(=O)([O-])[O-])[O-])/CC[C@H]1[C@](C)(O)CC[C@@H]2[C@]1(C)CCCC2(C)C
lbsfdntl	C=CC(CC[C@H]1C(=CC[C@@H]2[C@]1(C)CCCC2(C)C)C)(O)C
lbstdnpp	C/C(=C\COP(=O)(OP(=O)(O)O)O)/CC[C@H]1C(=CC[C@@H]2[C@]1(C)CCCC2(C)C)C
lbstfdnpp	C/C(=C\C(OP(=O)(OP(=O)(O)O)O)O)/CC[C@H]1C(=CC[C@@H]2[C@]1(C)CCCC2(C)C)C
lepdn	CC(C1=CC[C@H]2C(=C1)CC[C@@H]1[C@]2(C)CCCC1(C)C)C
lpp	C/C(=C\COP(=O)(OP(=O)([O-])[O-])[O-])/CC[C@H]1[C@](C)(O)CC[C@@H]2[C@]1(C)CCCC2(C)C
lsteftn	C=C/C(=C/C[C@H]1C(=CC[C@@H]2[C@]1(C)CCCC2(C)C)C)/C
ltsfdnnl	C=CC(=C)CC[C@@]1(O)[C@H](C)CC[C@@H]2[C@]1(C)CCCC2(C)C
manool	C=C[C@@](CC[C@H]1C(=C)CC[C@@H]2[C@]1(C)CCCC2(C)C)(O)C
mltrdn	CC(C1=CCC2=C(C1)CC[C@@H]1[C@]2(C)CCCC1(C)C)C
mnlo	C=C[C@@]1(C)CC[C@H]2[C@@](O1)(C)CC[C@@H]1[C@]2(C)CCCC1(C)C
ncbrane	C/C/1=C\CC(CC/C(=C/CC/C(=C/CC1)/C)/C)C(=C)C
ndidabedn	CC(c1ccc2c(c1)CCC1C2(C)CCCC1(C)C)C
nlabedn	CC(=C1CCC2C(=C1)CCC1C2(C)CCCC1(C)C)C
ntatsrn	C=C1C[C@@]23CC[C@H]1C[C@H]3[C@]1([C@H](CC2)C(C)(C)CCC1)C
ntbarn	C[C@@]12CC[C@@H]3[C@](C2)(C=C1)CC[C@H]1[C@@]3(C)CCCC1(C)C
ntepmnlo	C=C[C@]1(C)CCC2[C@@](O1)(C)CCC1[C@]2(C)CCCC1(C)C
ntikrfn	CC1(C)CCCC2[C@@H]1CC[C@@]13[C@H]2CC[C@H](C3)C=C1
ntipmeffd	C=C[C@@]1(C)CCC2=C(C1)CC[C@H]1[C@@]2(C)CCCC1(C)C
ntkrn	C=C1C[C@@]23C[C@H]1CC[C@H]3[C@]1([C@H](CC2)C(C)(C)CCC1)C
ntkrnl	C[C@@]1(O)C[C@@]23C[C@H]1CC[C@H]3[C@]1([C@H](CC2)C(C)(C)CCC1)C
ntmanool	C=C[C@](CC[C@@H]1C(=C)CC[C@H]2[C@@]1(C)CCCC2(C)C)(O)C
ntpdb	C=C[C@@]1(C)CC[C@@H]2C(=CC[C@H]3[C@@]2(C)CCCC3(C)C)C1
ntpmeffd	C=C[C@@]1(C)CC[C@@H]2C(=C1)CC[C@H]1[C@@]2(C)CCCC1(C)C
ntpmeffdl	C=C[C@@]1(C)CC[C@@H]2[C@](C1)(O)CC[C@H]1[C@@]2(C)CCCC1(C)C
ntpmnlo	C=C[C@@]1(C)CC[C@@H]2C(O1)(C)CC[C@H]1[C@@]2(C)CCCC1(C)C
ntreplfn	C=C[C@@]1(C)CC[C@@]2(O1)[C@H](C)CC[C@@H]1[C@]2(C)CCCC1(C)C
ntseplfn	C=C[C@]1(C)CC[C@@]2(O1)[C@H](C)CC[C@@H]1[C@]2(C)CCCC1(C)C
ntsndarpardn	C=C[C@]1(C)CC[C@@H]2C(=C1)CC[C@H]1[C@@]2(C)CCCC1(C)C
nttyb	CC12CC34CC1[C@H]2CC4[C@@]1(C(CC3)C(C)(C)CCC1)C
nzkl	C=C[C@@]1(C)CC[C@H]2[C@@](C1)(O)CC[C@@H]1[C@]2(C)CCCC1(C)C
pdn	C=C[C@]1(C)CC[C@H]2C(=C1)CC[C@@H]1[C@]2(C)CCCC1(C)C
pltd	CC(C1=CC2=C(CC1)[C@@]1(C)CCCC([C@@H]1CC2)(C)C)C
pmeffd	C=C[C@]1(C)CCC2=C(C1)CC[C@@H]1[C@]2(C)CCCC1(C)C
pmnlo	C=C[C@@]1(C)CC[C@H]2[C@@](O1)(C)CC[C@@H]1[C@]2(C)CCCC1(C)C
prdaen	CC(=CC/C=C(\[C@@H]1CC[C@@]2([C@@H]1CCC(=CC2)C)C)/C)C
preglpp	C/C(=C\CO[P@@](=O)(OP(=O)([O-])[O-])[O-])/CC[C@@]1(O)[C@H](C)CC[C@@H]2[C@]1(C)CCCC2(C)C
prgnlpp	C/C(=C\CO[P@](=O)(OP(=O)(O)O)O)/CC[C@@]1(O)[C@H](C)CC[C@H]2[C@@]1(C)CCCC2(C)C
sclrl	C=C[C@@](CC[C@H]1[C@](C)(O)CC[C@@H]2[C@]1(C)CCCC2(C)C)(O)C
scpp	C/C(=C\CO[P@](=O)(OP(=O)([O-])[O-])[O-])/CC[C@@H]1C(=C)CC[C@@H]2[C@]1(C)CCCC2(C)C
sdmon	C=C1CC[C@@]23C[C@@H]1C[C@@H]2CC[C@@H]1[C@]3(C)CCCC1(C)C
sipsfdn	C=C[C@@]1(C)CC[C@@H]2C(=CC[C@@H]3[C@]2(C)CCCC3(C)C)C1
sndarpardn	C=C[C@@]1(C)CC[C@H]2C(=C1)CC[C@@H]1[C@]2(C)CCCC1(C)C
spsfdn	C=C[C@]1(C)CC[C@@H]2C(=CC[C@@H]3[C@]2(C)CCCC3(C)C)C1
ssdamfrn	CC1=C[C@@H]2CC[C@H]3[C@]([C@@]42C[C@H]1CC4)(C)CCCC3(C)C
tabnl	C=C/C(=C/C[C@H]1[C@](C)(O)CC[C@@H]2[C@]1(C)CCCC2(C)C)/C
taxfedn	CC1=CCC[C@@]2([C@@H]1C[C@@H]1CCC(=C(C1(C)C)CC2)C)C
tbfrmn	C=C/C(=C/C[C@H]1C(=C)CC[C@@H]2[C@]1(C)CCCC2(C)C)/C
tpdl	OC/C=C(/CC[C@]1(C)[C@H](C)CC[C@]2([C@H]1CCC=C2C)C)\C
tpdlp	C/C(=C\COP(=O)(OP(=O)(O)O)O)/CC[C@]1(C)[C@H](C)CC[C@]2([C@H]1CCC=C2C)C
trlbefdntl	C=C[C@@](CCC1=C(C)CC[C@@H]2[C@]1(C)CCCC2(C)C)(O)C
trlbetdnpp	C/C(=C\COP(=O)(OP(=O)(O)O)O)/CCC1=C(C)CC[C@H]2[C@@]1(C)CCCC2(C)C
vgranel	C[C@H]1CCC2C1C1[C@@]2(C)CC[C@@]2([C@@]1(O)CC[C@H]2C(C)C)C
vtgnd	C=CC(CC[C@@]1(O)[C@H](C)CC[C@@H]2[C@]1(C)CCCC2(C)C)(O)C
vxflna	C=C[C@@](CC[C@@H]1C(=C)CC[C@@H]2[C@]1(C)CCCC2(C)C)(O)C
ntcasd	C[C@H]1[C@H]2CC[C@H]3[C@]([C@@H]2CC=C1C=C)(CCCC3(C)C)C

## Sheet: Table S5
hmmsearch :C-subsequence
ID	bits	E-value	hit	bias	env-st	env-en	ali-st	ali-en	hmm-st	hmm-en
AAA53632.1	68.5	5.3e-21	1	0.6	522	628	522	597	1	77
AAA73960.1	52.9	3e-16	1	2.5	523	773	523	683	1	163
AAB05407.1	294.4	6.5e-90	1	0.8	547	812	547	809	1	264
AAB39482.1	222.9	4.2e-68	1	0	462	727	462	725	1	265
AAB87091.1	58.2	7.4e-18	1	3.2	518	682	518	668	1	150
AAC39443.1	249.5	3.3e-76	1	0	457	722	457	721	1	266
AAC49310.1	264.1	1.1e-80	1	0.8	541	804	541	803	1	266
AAD04292.1	74.9	5.8e-23	1	0.3	528	779	528	691	1	162
AAD04293.1	76.8	1.5e-23	1	1.1	534	782	534	698	1	165
AAD34294.1	233.5	2.5e-71	1	2	454	719	454	719	1	267
AAD34295.1	235	8.7e-72	1	2.1	454	719	454	719	1	267
AAL09965.1	282	3.9e-86	1	0.1	550	816	550	815	1	266
AAQ72559.1	253.1	2.5e-77	1	0.1	422	686	422	685	1	266
AAS47690.2	288.8	3.4e-88	1	0.1	545	810	545	807	1	264
AAS47691.1	283	2e-86	1	0.1	537	802	537	799	1	264
AAS98158.1	27.1	2.3e-08	1	0.1	512	742	512	680	1	107
AAT11021.1	31.9	7.7e-10	1	0.8	520	680	520	670	1	156
AAT70083.1	57.6	1.1e-17	1	0	519	688	519	674	1	151
AAU05906.1	230.4	2.1e-70	1	7	515	780	515	779	1	266
AAZ76733.1	169.3	9.2e-52	1	0	479	720	479	707	1	230
ABH10732.1	202.6	6.4e-62	1	0.2	482	751	482	725	1	246
ABH10733.1	191.3	1.8e-58	1	0.3	484	750	484	725	1	246
ABH10734.1	224.1	1.9e-68	1	0.1	503	769	503	768	1	266
ABH10735.1	177.5	3.1e-54	1	2.8	476	742	476	738	1	263
ABV08817.1	190.4	3.4e-58	1	4.1	260	527	260	526	1	266
ABV57835.1	54.2	1.2e-16	1	0.7	516	613	518	601	3	87
ADB55707.1	96.8	1.3e-29	1	0	470	692	471	622	2	154
ADB55709.1	96.8	1.3e-29	1	0	470	692	471	622	2	154
ADB55710.1	267.1	1.4e-81	1	0.8	439	701	439	700	1	265
ADB55711.1	267.3	1.2e-81	1	0.8	439	701	439	700	1	265
ADB90272.1	334.8	3e-102	1	3.5	276	541	276	541	1	267
ADB90273.1	337.3	5.6e-103	1	1.6	277	542	277	542	1	267
ADJ93862.1	80.1	1.5e-24	1	2.3	536	704	536	679	1	150
ADZ45512.1	285.7	2.9e-87	1	0.1	552	817	552	814	1	264
ADZ45517.1	285.1	4.4e-87	1	0.1	537	802	537	799	1	264
AEL99950.1	293.8	9.8e-90	1	0.5	523	788	523	785	1	264
AEL99951.1	294.2	7.3e-90	1	1.5	530	795	530	793	1	265
AEL99953.1	279.8	1.9e-85	1	0.4	548	809	548	801	1	258
AEP03175.1	66.4	2.3e-20	1	0.3	514	667	514	662	1	152
AEP03177.1	75.6	3.4e-23	1	0.6	423	578	423	575	1	152
AEP82766.1	53.4	2.1e-16	1	0.2	523	670	523	665	1	147
AEP82778.1	248.5	6.7e-76	1	0	485	750	485	750	1	267
AEZ55684.1	53.8	1.5e-16	1	0.3	474	634	475	619	2	149
AFH53507.1	70.6	1.2e-21	1	2.8	533	684	533	681	1	152
AFH53508.1	79.7	2.1e-24	1	0	523	747	523	680	1	155
AFU61897.1	59.3	3.4e-18	1	0.1	518	640	519	601	2	85
AFU61898.1	174.5	2.5e-53	1	2.5	255	523	255	523	1	267
AFU73862.1	279.6	2.1e-85	1	0.2	535	800	535	797	1	264
AFU73863.1	279.7	2.1e-85	1	0.2	528	793	528	790	1	264
AFU73864.1	277.1	1.3e-84	1	0.1	535	800	535	797	1	264
AFU73865.1	280.1	1.5e-85	1	0.5	554	819	554	816	1	264
AFU73866.1	279	3.3e-85	1	0.5	554	819	554	816	1	264
AFU73867.1	277.3	1.1e-84	1	0.6	546	811	546	808	1	264
AFU73868.1	271.3	7.5e-83	1	0.7	546	811	546	808	1	264
AGN70881.1	238.6	7e-73	1	0.1	469	734	469	733	1	266
AGN70882.1	252.4	4.3e-77	1	0.1	456	723	456	722	1	266
AGN70883.1	79.6	2.1e-24	1	6.1	532	776	532	683	1	98
AGN70884.1	340	7.9e-104	1	1.9	273	538	273	538	1	267
AGN70885.1	288.5	4.3e-88	1	0.7	462	727	462	724	1	264
AGN70886.1	227.8	1.3e-69	1	0.1	483	748	483	748	1	267
AGN70887.1	59.7	2.5e-18	1	2.4	500	657	500	644	1	150
AGN70888.1	210.9	1.9e-64	2	0.1	459	719	459	719	1	267
AHJ59321.1	56	3.5e-17	1	2.2	516	774	518	612	3	97
AHJ59322.1	55.5	4.8e-17	1	0.6	519	674	520	664	2	149
AHJ59324.1	82.4	3e-25	1	0.5	517	661	517	660	1	152
AHJ59325.1	241.7	7.8e-74	1	0.1	473	737	474	736	3	266
AHL67261.1	57.3	1.4e-17	1	0.2	521	678	522	666	2	149
AHL67262.1	187.3	3.1e-57	1	2.6	257	524	257	523	1	266
AHL67263.1	192.5	7.9e-59	1	4.8	259	526	259	525	1	266
AHW04046.1	56.2	3e-17	1	4.4	521	745	522	606	2	87
AHW04047.1	55.7	4.1e-17	1	2.1	505	646	506	629	3	123
AHW04048.1	188.7	1.2e-57	1	3.2	256	523	256	522	1	266
AHW04049.1	192.6	7.4e-59	1	0.5	257	524	257	520	1	263
AIE77090.1	49.1	4.2e-15	1	0.5	516	609	517	594	2	80
AIE77092.1	54.3	1.1e-16	1	0.5	516	640	517	602	2	88
AIE77093.1	240.3	2e-73	1	0	433	698	435	697	3	266
AIE77094.1	186.1	7.2e-57	1	3.6	248	515	248	514	1	266
AJA38249.1	183.6	4e-56	1	4	260	527	260	526	1	266
AJQ30184.1	44.7	9.6e-14	1	0.4	519	675	520	664	3	150
AJQ30185.1	191	2.2e-58	1	6.2	260	527	260	526	1	266
AKM28412.1	79.5	2.3e-24	1	0.4	520	691	520	680	1	155
AKM28414.1	75.7	3.2e-23	1	0.5	527	691	527	683	1	155
AKM28415.1	256.7	2e-78	1	0	458	723	458	722	1	266
AKN91186.1	56.8	1.9e-17	1	0.1	502	644	502	575	1	75
AKP96361.1	63.6	1.6e-19	2	3.6	468	618	468	614	1	152
AKP96362.1	234.7	1.1e-71	1	2.5	461	726	461	726	1	267
ALE19952.1	203.4	3.6e-62	1	0.3	467	731	468	730	3	266
ALE19953.1	216.5	3.9e-66	1	5.8	459	723	462	723	4	267
ALE19954.1	258.1	7.9e-79	1	0	410	675	410	674	1	266
ALE19955.1	82.3	3.3e-25	1	0.4	530	697	530	690	1	155
ALE19956.1	73.3	1.8e-22	1	0.1	524	686	524	677	1	152
ALE19957.1	73.3	1.8e-22	1	0.1	524	686	524	677	1	152
ANO43008.1	261.2	9.1e-80	1	0	458	723	458	722	1	266
ANO43009.1	259.6	2.6e-79	1	0	458	723	458	722	1	266
ANO43010.1	257.5	1.2e-78	1	0	457	722	457	721	1	266
ANO43011.1	296	2.2e-90	1	0.8	267	533	267	532	1	266
ANO43020.1	80.4	1.2e-24	1	0.9	527	691	527	683	1	155
ANO43021.1	74.7	6.5e-23	1	0	524	679	524	675	1	151
ANO43022.1	80.7	1e-24	1	0.5	530	699	530	690	1	155
AOZ15895.1	53.2	2.5e-16	1	0.2	513	656	513	586	1	75
APH81399.1	50.8	1.3e-15	1	2.2	519	663	521	617	3	99
APH81400.1	53.1	2.5e-16	1	0.2	513	656	513	586	1	75
APJ36371.1	55.5	4.8e-17	1	1.9	526	622	527	612	2	88
APJ36372.1	61.5	7e-19	1	1.5	141	292	142	286	2	149
APJ36374.1	56.1	3.1e-17	1	1.1	516	592	516	589	1	75
APJ36375.1	73.3	1.8e-22	1	0.7	356	511	356	508	1	152
APJ36376.1	194.3	2.2e-59	1	3.6	255	522	255	521	1	266
APJ36377.1	229.3	4.7e-70	1	0.4	464	731	464	731	1	267
APJ36378.2	159.6	8.4e-49	1	4	455	719	456	718	2	266
APT40486.1	246.5	2.7e-75	2	0.1	521	786	521	781	1	262
AQW38541.1	78.2	5.8e-24	1	0.3	529	698	529	689	1	155
AQW38542.1	261	1e-79	1	0	458	723	458	722	1	266
ARO38140.1	167.4	3.6e-51	1	3.4	456	714	457	713	2	266
ARO38141.1	55.5	4.8e-17	1	1.9	528	624	529	614	2	88
ARO38142.1	193.9	3e-59	1	3.1	255	522	255	521	1	266
ARO38143.1	68	7.5e-21	1	0.5	516	669	516	664	1	152
ARQ20737.1	300.4	9.9e-92	1	1.6	267	533	267	532	1	266
ASC55316.1	226.6	3.2e-69	1	1.5	480	747	480	746	1	266
ASC55317.1	235.8	5e-72	1	0.1	469	734	469	733	1	266
ASC55318.1	175	1.7e-53	1	1.3	452	714	454	714	3	267
ASP43411.1	80.4	1.2e-24	1	0.9	527	691	527	683	1	155
ASP43412.1	261.1	9.7e-80	1	0	456	721	456	720	1	266
ASP43413.1	257.2	1.5e-78	1	0	457	722	457	721	1	266
ASP43414.1	263.7	1.5e-80	1	0.1	394	659	394	658	1	266
ASP45391.1	296.3	1.7e-90	1	0.8	227	493	227	492	1	266
AUT77120.1	52.5	4e-16	1	7.3	523	767	523	659	2	133
AUT77121.1	199.4	6.3e-61	1	3.6	254	521	254	520	1	266
AUT77122.1	57.5	1.1e-17	1	0.5	530	681	530	672	1	145
AUT77123.1	240.3	2e-73	1	0.2	466	731	468	730	3	266
AUT77124.1	69.7	2.3e-21	1	1	520	670	520	667	1	151
AUT77125.1	201.3	1.6e-61	1	4.3	257	523	260	522	5	266
AWN06647.1	235.8	5e-72	1	0.1	469	734	469	733	1	266
AWN06649.1	56.3	2.7e-17	1	1.1	439	514	439	512	1	75
AXL95252.1	67	1.5e-20	1	0.4	402	550	402	533	1	131
AXL95253.1	165.5	1.4e-50	1	8.4	421	682	430	681	10	266
AXL95254.1	240.3	2e-73	1	0.1	463	730	463	729	1	266
AZB50367.1	203.3	3.9e-62	1	4	260	528	260	527	1	266
AZB50368.1	195.1	1.3e-59	1	5.9	245	512	245	511	1	266
AZB50369.1	188.4	1.4e-57	1	1.3	431	692	432	690	2	265
AZB50370.1	241.7	7.9e-74	1	0.1	472	736	473	735	3	266
AZB50371.1	185.6	1e-56	1	1.6	255	524	255	523	1	266
AZB50372.1	172.1	1.3e-52	1	4.6	248	511	248	510	1	266
AZB50373.1	186.4	5.5e-57	1	2.3	275	540	276	540	2	267
AZB50374.1	200	4.1e-61	1	5.3	260	525	260	524	1	266
AZB50375.1	192.3	8.9e-59	1	3.8	255	523	255	522	1	266
AZB50376.1	191	2.2e-58	1	4.9	255	522	255	521	1	266
AZB50377.1	60.9	1.1e-18	1	2.4	520	666	520	651	1	130
AZB50378.1	68.8	4.3e-21	1	1.8	520	676	520	666	1	152
AZB50379.1	56.5	2.3e-17	1	1.7	524	675	525	668	2	148
AZB50380.1	68.3	5.9e-21	1	1.7	512	657	512	652	1	148
AZB50381.1	55.1	6.4e-17	1	0.7	516	612	517	596	2	82
AZB50382.1	54.9	7.4e-17	1	2.9	521	674	522	667	2	151
AZB50383.1	59.7	2.5e-18	1	0.2	518	673	518	660	2	147
AZB50384.1	61.2	8.9e-19	1	0.3	520	678	521	666	2	150
AZB50385.1	57.6	1.1e-17	1	1	522	666	522	596	1	75
AZB50510.1	271.3	7.2e-83	1	7.3	274	539	274	539	1	267
AZB50511.1	273.3	1.8e-83	1	7.7	274	539	274	538	1	266
BAB12440.1	63.2	2.1e-19	1	1	521	684	521	674	1	153
BAB12441.1	244	1.6e-74	1	1.4	463	728	463	727	1	266
BAD34478.1	172.6	9.2e-53	1	0	477	720	477	714	1	239
BAD42449.2	59.7	2.5e-18	1	0.1	469	634	469	600	1	130
BAD91286.1	63.8	1.4e-19	1	1	532	688	532	683	1	150
BAF61135.1	264.3	1e-80	1	2.2	561	825	561	824	1	266
BAL41682.1	223.1	3.8e-68	1	1.9	532	805	532	804	1	266
BAL41692.1	243.8	1.8e-74	1	0	322	587	322	586	1	266
CCD33018.1	52.8	3.1e-16	1	7.4	527	690	527	682	1	156
NP_001312911.1	218.2	1.1e-66	1	6.6	465	731	465	731	1	267
QMW69081.1	59.7	4.6e-19	1	0.1	540	637	540	613	1	75
QMW69083.1	57.3	2.4e-18	2	4.8	519	753	519	618	1	100
QXT24221.1	61	1.8e-19	1	3	520	672	521	665	2	149
QXT24222.1	61.9	1e-19	1	0.8	518	658	518	593	1	77
QXT24223.1	51.9	1.1e-16	1	1.4	524	618	525	607	2	85
QXT24224.1	80.3	2.3e-25	1	0.6	531	686	531	683	1	152
QXT24225.1	191.9	2.3e-59	1	2	255	522	255	521	1	266
QXT24228.1	174.2	5.6e-54	1	2.9	446	704	447	703	2	266
RcKSL1	256.7	3.8e-79	1	0	413	678	413	677	1	266
RcKSL2	214	4.1e-66	1	0.2	455	719	455	718	1	266
RcKSL3	225.1	1.6e-69	1	3.3	491	755	491	754	1	266
UPQ49770.1	181.6	3e-56	1	0.2	499	764	499	763	1	266
UPQ49771.1	187.9	3.7e-58	1	0.1	477	741	477	740	1	266
UPQ49772.1	182.7	1.4e-56	1	0.1	474	744	474	741	1	264
UPQ49773.1	192.6	1.3e-59	1	0.1	504	761	504	759	1	263
UPQ49774.1	171.2	4.6e-53	1	3.1	482	745	482	744	1	266
UPQ49775.1	213.6	5.5e-66	1	0.7	479	739	479	737	1	265
UPQ49776.1	154.3	6.6e-48	1	0.2	551	814	551	813	1	266
UPQ49777.1	227.2	3.8e-70	1	0	506	769	506	768	1	266
UPQ49778.1	251.6	1.3e-77	1	1.1	540	805	540	804	1	266
UPQ49779.1	254.3	2e-78	1	3.9	576	838	576	837	1	265
UPQ49780.1	275.6	6.5e-85	1	0	476	741	476	740	1	266
UPQ49781.1	270.6	2.3e-83	1	0	568	833	568	832	1	266
UPQ49782.1	217.7	3e-67	1	1.1	540	805	540	802	1	261
UPQ49783.1	222.1	1.4e-68	1	0.1	557	821	557	819	1	265
UPQ49784.1	182.8	1.3e-56	1	0.9	486	747	486	746	1	266
UPQ49785.1	177.8	4.5e-55	1	4	565	827	565	826	1	266
UPQ49786.1	145.9	2.4e-45	1	0.2	438	701	438	700	1	266
UPQ49787.1	252.5	7.1e-78	1	1.3	478	743	478	742	1	266
UPQ49788.1	242.3	9.3e-75	1	2.7	486	749	487	746	2	264
UPQ49789.1	189.3	1.4e-58	1	0.5	517	774	517	770	1	263
XP_002513343.1	345.9	1.3e-105	1	2.6	278	543	278	543	1	267

## Sheet: Table S6
hmmsearch :N-subsequence
ID	bits	E-value	hit	bias	env-st	env-en	ali-st	ali-en	hmm-st	hmm-en
AAA53632.1	187.7	1.7e-57	1	0	272	478	272	478	1	192
AAA73960.1	165.1	1.4e-50	1	0	273	479	273	479	1	192
AAB05407.1	165.7	8.8e-51	2	0	297	504	297	504	1	192
AAB39482.1	152.1	1.3e-46	1	0	219	419	219	404	1	178
AAB87091.1	176.5	4.3e-54	1	0	268	474	268	474	1	192
AAC39443.1	135.9	1.2e-41	2	0	215	413	215	413	1	192
AAC49310.1	157.4	3.2e-48	1	0	296	498	296	496	1	190
AAD04292.1	151.2	2.5e-46	1	0	277	484	277	484	1	192
AAD04293.1	159.9	5.5e-49	1	0	283	490	283	490	1	192
AAD34294.1	123.7	6.9e-38	1	0.1	222	411	222	411	1	192
AAD34295.1	122.2	1.9e-37	1	0.1	222	411	222	411	1	192
AAL09965.1	167.8	2.1e-51	2	0	299	507	299	506	1	191
AAQ72559.1	148.5	1.7e-45	1	0.1	183	380	183	380	1	192
AAS47690.2	162.3	9.6e-50	2	0	295	502	295	502	1	192
AAS47691.1	165.2	1.2e-50	2	0	287	494	287	494	1	192
AAS98158.1	160	5.2e-49	1	0	260	468	260	468	1	192
AAT11021.1	150.2	5e-46	1	0	269	476	269	476	1	192
AAT70083.1	165.2	1.3e-50	1	0	269	475	269	475	1	192
AAU05906.1	152.8	8.1e-47	1	0	276	473	276	473	1	192
AAZ76733.1	156	8.5e-48	1	0.1	241	437	241	437	1	192
ABH10732.1	145.1	1.9e-44	1	0.1	238	434	238	425	1	181
ABH10733.1	146.6	6.6e-45	1	0	240	436	240	436	1	192
ABH10734.1	145.8	1.2e-44	1	0	264	461	264	461	1	192
ABH10735.1	152.2	1.3e-46	1	0.2	238	434	238	434	1	192
ABV08817.1	112.2	2.2e-34	1	0.1	34	218	55	218	34	192
ABV57835.1	162.8	7e-50	1	0	265	472	265	469	1	189
ADB55707.1	184.6	1.5e-56	1	0	221	427	221	427	1	192
ADB55709.1	183.3	3.7e-56	1	0	221	427	221	427	1	192
ADB55710.1	168.3	1.4e-51	1	0	195	396	195	396	1	192
ADB55711.1	167.1	3.3e-51	1	0	195	396	195	396	1	192
ADB90272.1	177.6	2e-54	1	0.6	70	245	71	245	2	192
ADB90273.1	173.4	4e-53	1	1.1	71	246	72	246	2	192
ADJ93862.1	150.5	4e-46	1	0	285	492	285	472	1	175
ADZ45512.1	161.7	1.5e-49	2	0	302	509	302	509	1	192
ADZ45517.1	164	3e-50	2	0	287	494	287	494	1	192
AEL99950.1	165.8	8.4e-51	2	0	273	480	273	480	1	192
AEL99951.1	165.1	1.3e-50	2	0	280	487	280	487	1	192
AEL99953.1	168.5	1.3e-51	1	0	298	505	300	505	3	192
AEP03175.1	167.7	2.2e-51	1	0	265	470	266	470	2	192
AEP03177.1	181.4	1.4e-55	1	0	172	379	172	379	1	192
AEP82766.1	190.7	1.9e-58	1	0	273	479	273	479	1	192
AEP82778.1	125.4	2e-38	1	0	245	442	245	435	1	189
AEZ55684.1	159.8	5.6e-49	1	0	223	430	224	426	2	188
AFH53507.1	187.8	1.5e-57	1	0	283	489	284	489	2	192
AFH53508.1	180.5	2.6e-55	1	0	273	479	273	479	1	192
AFU61897.1	155.9	9.2e-48	1	0	267	474	268	471	2	189
AFU61898.1	108.2	3.9e-33	1	0.5	35	213	58	211	33	190
AFU73862.1	165.5	1.1e-50	2	0	285	492	285	492	1	192
AFU73863.1	165.9	7.9e-51	2	0	278	485	278	485	1	192
AFU73864.1	166	7.3e-51	2	0	285	492	285	492	1	192
AFU73865.1	147.9	2.6e-45	2	0	304	511	305	511	2	192
AFU73866.1	147.9	2.6e-45	2	0	304	511	305	511	2	192
AFU73867.1	136.2	9.6e-42	1	0	296	503	298	503	3	192
AFU73868.1	136	1.2e-41	1	0	296	503	298	503	3	192
AGN70881.1	121.2	3.8e-37	1	0	228	426	228	426	1	192
AGN70882.1	156.9	4.6e-48	1	0	214	413	214	412	1	191
AGN70883.1	164.5	2.1e-50	1	0	282	488	282	488	1	192
AGN70884.1	167.7	2.2e-51	1	0.6	66	242	67	242	2	192
AGN70885.1	164.9	1.6e-50	2	0	212	419	212	419	1	192
AGN70886.1	120.5	6.7e-37	1	0.2	237	440	239	440	3	192
AGN70887.1	162.2	1e-49	1	0	249	456	249	456	1	192
AGN70888.1	133.6	6.1e-41	1	0.4	204	415	210	395	7	177
AHJ59321.1	162.8	7e-50	1	0	265	472	265	469	1	189
AHJ59322.1	157.6	2.8e-48	1	0	268	475	269	471	2	188
AHJ59324.1	182.1	8.3e-56	1	0	267	473	267	473	1	192
AHJ59325.1	121.3	3.7e-37	1	0	229	429	229	414	1	179
AHL67261.1	158.7	1.3e-48	1	0	270	477	270	474	1	189
AHL67262.1	109.1	2.1e-33	1	0.1	33	218	56	216	35	190
AHL67263.1	115.3	2.5e-35	1	0.1	34	219	58	219	29	192
AHW04046.1	155.5	1.2e-47	1	0	271	477	271	474	1	189
AHW04047.1	157	4.1e-48	1	0	253	460	253	457	1	189
AHW04048.1	122	2.3e-37	1	0.1	27	214	45	214	20	192
AHW04049.1	126.5	9.6e-39	1	0.6	31	215	42	215	12	192
AIE77090.1	147.6	3.1e-45	1	0	265	470	265	460	1	180
AIE77092.1	155.8	9.5e-48	1	0	265	472	265	469	1	189
AIE77093.1	116.8	8.9e-36	1	0	203	390	203	389	1	191
AIE77094.1	123.5	8e-38	1	0.1	26	208	46	208	24	192
AJA38249.1	120.2	7.8e-37	1	0	42	220	81	220	50	192
AJQ30184.1	153.9	3.7e-47	2	0	267	474	267	471	1	189
AJQ30185.1	122.3	1.8e-37	1	0	48	220	79	220	48	192
AKM28412.1	163.1	5.7e-50	1	0	270	476	270	476	1	192
AKM28414.1	177.1	2.9e-54	1	0	277	483	277	483	1	192
AKM28415.1	144.2	3.5e-44	1	0.1	215	415	215	397	1	177
AKN91186.1	160.7	3.1e-49	1	0	253	458	253	458	1	192
AKP96361.1	177.8	1.7e-54	1	0	218	424	218	424	1	192
AKP96362.1	134.1	4.4e-41	1	0	221	418	221	418	1	192
ALE19952.1	134.6	3.2e-41	1	0.4	224	424	224	424	1	192
ALE19953.1	129.1	1.5e-39	1	0.1	224	416	224	414	1	190
ALE19954.1	143.3	6.5e-44	1	0.1	167	367	167	350	1	178
ALE19955.1	163.1	5.8e-50	1	0	280	486	280	486	1	192
ALE19956.1	180.1	3.4e-55	1	0	274	480	274	480	1	192
ALE19957.1	177.5	2.1e-54	1	0	274	480	274	480	1	192
ANO43008.1	145.5	1.4e-44	1	0.2	215	415	215	397	1	177
ANO43009.1	138.3	2.2e-42	1	0.1	215	415	215	397	1	177
ANO43010.1	144.7	2.4e-44	1	0.1	214	414	214	397	1	178
ANO43011.1	141.4	2.5e-43	1	0	63	236	74	236	18	192
ANO43020.1	176.7	3.9e-54	1	0	277	483	277	483	1	192
ANO43021.1	173.5	3.6e-53	1	0	274	480	274	480	1	192
ANO43022.1	163.1	5.8e-50	1	0	280	486	280	486	1	192
AOZ15895.1	164.2	2.6e-50	1	0	264	469	265	469	2	192
APH81399.1	162.6	7.9e-50	1	0	268	473	268	471	1	188
APH81400.1	164.6	2e-50	1	0	264	469	265	469	2	192
APJ36371.1	161	2.5e-49	1	0	276	481	277	479	2	189
APJ36372.1	77	1.4e-23	1	0	1	97	2	93	104	188
APJ36374.1	164.4	2.3e-50	1	0	267	472	268	472	2	192
APJ36375.1	182.7	5.3e-56	1	0	105	312	105	312	1	192
APJ36376.1	122.3	1.8e-37	1	0.1	31	213	45	213	21	192
APJ36377.1	135.6	1.5e-41	1	0.1	225	421	225	421	1	192
APJ36378.2	150.4	4.3e-46	1	0.1	215	413	216	413	2	192
APT40486.1	154.4	2.7e-47	2	0	284	482	292	482	11	192
AQW38541.1	163.1	5.8e-50	1	0	279	485	279	485	1	192
AQW38542.1	148.5	1.7e-45	1	0.1	215	427	215	411	1	188
ARO38140.1	152.9	7.5e-47	1	0.1	216	414	217	414	2	192
ARO38141.1	161	2.5e-49	1	0	278	483	279	481	2	189
ARO38142.1	122.5	1.6e-37	1	0.2	31	213	45	213	21	192
ARO38143.1	167.2	3.1e-51	1	0	267	472	268	472	2	192
ARQ20737.1	142.5	1.1e-43	1	0	63	236	73	236	17	192
ASC55316.1	132.4	1.4e-40	1	0	243	437	243	437	1	192
ASC55317.1	123	1.1e-37	1	0	225	426	225	423	1	189
ASC55318.1	137.6	3.7e-42	1	0.1	213	410	213	410	1	192
ASP43411.1	170.3	3.5e-52	1	0	277	483	277	481	1	190
ASP43412.1	144.2	3.6e-44	1	0.1	213	413	213	395	1	177
ASP43413.1	138.3	2.2e-42	1	0.1	214	414	214	396	1	177
ASP43414.1	126.1	1.2e-38	1	0	167	351	167	347	1	188
ASP45391.1	141	3.3e-43	1	0	23	196	34	196	18	192
AUT77120.1	160.1	4.6e-49	1	0	272	478	272	473	1	187
AUT77121.1	132.8	1.1e-40	1	0.1	27	213	52	213	27	192
AUT77122.1	151.9	1.5e-46	1	0	281	487	281	485	1	190
AUT77123.1	127.1	6.1e-39	1	0	223	423	225	423	3	192
AUT77124.1	146.1	9.4e-45	1	0	271	476	271	476	1	192
AUT77125.1	127.1	6e-39	1	0.4	26	214	43	214	19	192
AWN06647.1	112.1	2.4e-34	1	0	225	426	225	423	1	189
AWN06649.1	173.1	4.9e-53	1	0	189	395	189	395	1	192
AXL95252.1	164.9	1.6e-50	1	0	151	358	151	356	1	190
AXL95253.1	143.2	7.1e-44	1	0.2	183	380	183	380	1	192
AXL95254.1	109.9	1.1e-33	1	0	223	420	223	420	1	192
AZB50367.1	129.6	1.1e-39	1	0.1	29	218	45	218	20	192
AZB50368.1	118.8	2.1e-36	1	0.1	22	206	43	204	21	190
AZB50369.1	134.4	3.4e-41	1	0	190	389	191	389	2	192
AZB50370.1	125	2.7e-38	1	0.1	228	428	228	428	1	192
AZB50371.1	110.6	7e-34	1	0.1	31	215	54	215	29	192
AZB50372.1	116	1.6e-35	1	0.2	31	209	47	209	30	192
AZB50373.1	104.5	5.1e-32	1	0.6	37	238	85	236	44	190
AZB50374.1	114.4	4.9e-35	1	0.2	32	220	74	220	44	192
AZB50375.1	125.2	2.3e-38	1	0.2	31	213	47	213	24	192
AZB50376.1	115	3.2e-35	1	0.1	29	213	55	211	31	190
AZB50377.1	167.2	3e-51	1	0	270	476	270	473	1	189
AZB50378.1	142.8	9.8e-44	1	0	271	476	271	474	1	190
AZB50379.1	161.3	2e-49	1	0	273	480	273	477	1	189
AZB50380.1	162.1	1.2e-49	1	0	261	467	261	464	1	189
AZB50381.1	147	4.9e-45	1	0	265	469	265	453	1	177
AZB50382.1	161	2.5e-49	2	0	270	477	270	473	1	188
AZB50383.1	159.5	7.2e-49	1	0	266	473	266	469	1	188
AZB50384.1	153.8	4.1e-47	1	0	269	476	269	473	1	189
AZB50385.1	167.3	2.9e-51	1	0	271	478	271	478	1	192
AZB50510.1	160.9	2.7e-49	1	3.6	71	243	72	243	2	192
AZB50511.1	174.5	1.9e-53	1	7.7	73	243	74	243	2	192
BAB12440.1	181.5	1.2e-55	1	0	271	477	271	477	1	192
BAB12441.1	122.3	1.8e-37	1	0	230	420	230	396	1	161
BAD34478.1	155.4	1.3e-47	1	0	239	435	239	435	1	192
BAD42449.2	171.1	2.1e-52	2	0	219	425	219	425	1	192
BAD91286.1	177.6	2.1e-54	1	0	282	488	282	488	1	192
BAF61135.1	165	1.5e-50	1	0	312	518	312	518	1	192
BAL41682.1	150.8	3.3e-46	1	0	284	489	284	489	1	192
BAL41692.1	121.6	3e-37	1	0	103	283	142	283	45	192
CCD33018.1	156.1	7.9e-48	2	0	277	483	277	482	1	191
NP_001312911.1	130	7.7e-40	1	2.2	225	423	226	418	2	187
QMW69081.1	180.8	4e-56	1	0	290	496	290	495	1	191
QMW69083.1	171.3	3.2e-53	1	0	269	475	269	472	1	189
QXT24221.1	158.8	2.1e-49	1	0	269	476	269	472	1	188
QXT24222.1	157.6	5.2e-49	1	0	267	473	267	454	1	176
QXT24223.1	164.2	4.9e-51	1	0	273	480	273	477	1	189
QXT24224.1	179.7	8.4e-56	2	0	281	487	281	487	1	192
QXT24225.1	125.6	3.3e-39	1	0.2	31	213	46	213	22	192
QXT24228.1	138.9	2.6e-43	1	0	213	412	214	401	2	189
RcKSL1	161.8	2.6e-50	1	0	171	370	171	369	1	191
RcKSL2	145.3	3.1e-45	1	0	221	413	221	413	1	192
RcKSL3	137.4	7.9e-43	1	0.1	257	449	257	448	1	191
UPQ49770.1	177	5.9e-55	1	0	250	456	250	456	1	192
UPQ49771.1	191.3	2.3e-59	1	0	227	434	227	434	1	192
UPQ49772.1	189.6	7.8e-59	2	0	224	431	224	431	1	192
UPQ49773.1	178.5	2e-55	1	0	255	461	255	461	1	192
UPQ49774.1	178.8	1.6e-55	1	0.1	233	439	233	439	1	192
UPQ49775.1	165.5	1.9e-51	1	0	229	436	229	436	1	192
UPQ49776.1	117.9	7.2e-37	2	0	297	508	297	508	1	192
UPQ49777.1	177.9	3.1e-55	2	0	256	463	256	463	1	192
UPQ49778.1	165.2	2.3e-51	1	0	291	497	291	497	1	192
UPQ49779.1	180	6.9e-56	1	0.1	326	533	326	533	1	192
UPQ49780.1	158.8	2.2e-49	2	0	227	433	227	433	1	192
UPQ49781.1	158.8	2.1e-49	2	0	319	525	319	525	1	192
UPQ49782.1	146.4	1.4e-45	1	0	298	508	299	498	2	186
UPQ49783.1	156.9	8.4e-49	1	0	304	514	304	514	1	192
UPQ49784.1	135.2	3.6e-42	1	0	235	443	235	443	1	192
UPQ49785.1	169	1.6e-52	1	0	312	522	312	522	1	192
UPQ49786.1	117.7	8.6e-37	1	0	184	395	184	395	1	192
UPQ49787.1	164.2	4.9e-51	1	0	229	435	229	435	1	192
UPQ49788.1	165.5	1.9e-51	1	0.3	237	443	237	443	1	192
UPQ49789.1	169.9	8.6e-53	2	0	267	474	267	474	1	192
XP_002513343.1	182.5	6.5e-56	1	0.4	71	246	72	246	2	192

## Sheet: Table S7
Representative structures of residues (within 6 Å) around the substrates of PdiTPSs (I and I/II) producing different backbones. pyScoMotif reference motif : AtKSL:AF-AAC39443 : A494 A502 A531 A532 A535 A610 A625 A675 A683 A672 A754 A758 A676
Hit structures (Recently characterized PdiTPS)
Similar_motif_found	RMSD	n_mutations	Accession number(AA)	Description(products)	Reference
A501R A539D A538D A542D A617E A632Y A690E A683D A682N A679R A761Y A509F A765D	0.27	0	UNZ93470.1	ent-kaurene synthase	Li H, Wu S, Lin R, et al. The genomes of medicinal skullcaps reveal the polyphyletic origins of clerodane diterpene biosynthesis in the family Lamiaceae. Mol Plant. 2023;16(3):549-570. doi:10.1016/j.molp.2023.01.006
A501R A539D A538D A542D A617E A632Y A690E A683D A682N A679R A761Y A509F A765D	0.403	0	UNZ11784.1	ent-kaurene synthase	Li H, Wu S, Lin R, et al. The genomes of medicinal skullcaps reveal the polyphyletic origins of clerodane diterpene biosynthesis in the family Lamiaceae. Mol Plant. 2023;16(3):549-570. doi:10.1016/j.molp.2023.01.006
A462R A500D A499D A503D A577E A592Y A650E A643D A642N A639R A718Y A470F A722D	0.407	0	AHW42469.1	ent-kaurene synthase	Niu S, Yuan L, Zhang Y, Chen X, Li W. Isolation and expression profiles of gibberellin metabolism genes in developing male and female cones of Pinus tabuliformis. Funct Integr Genomics. 2014;14(4):697-705. doi:10.1007/s10142-014-0387-y
A501R A539D A538D A542D A617E A632Y A690E A683D A682N A679R A761Y A509F A765D	0.416	0	WJZ49122.1	ent-kaurene synthase	Qiu T, Li Y, Wu H, et al. Tandem duplication and sub-functionalization of clerodane diterpene synthase originate the blooming of clerodane diterpenoids in Scutellaria barbata. Plant J. 2023;116(2):375-388. doi:10.1111/tpj.16377
A505R A543D A542D A546D A621E A636Y A694E A687D A686N A683R A763Y A513F A767D	0.464	0	AEF33360.2	ent-kaurene synthase	Lee JB, Ohmura T, Yamamura Y. Functional Characterization of Three Diterpene Synthases Responsible for Tetracyclic Diterpene Biosynthesis in Scoparia dulcis. Plants (Basel). 2022;12(1):69. Published 2022 Dec 23. doi:10.3390/plants12010069
A507R A545D A544D A548D A623E A638Y A696E A689D A688N A685R A767Y A515F A771D	0.568	0	UNZ93482.1	ent-kaurene synthase/kolavenol synthase	Li H, Wu S, Lin R, et al. The genomes of medicinal skullcaps reveal the polyphyletic origins of clerodane diterpene biosynthesis in the family Lamiaceae. Mol Plant. 2023;16(3):549-570. doi:10.1016/j.molp.2023.01.006
A507R A545D A544D A548D A623E A638Y A696E A689D A688N A685R A767Y A515F A771D	0.576	0	UNZ93483.1	ent-kaurene synthase/kolavenol synthase	Li H, Wu S, Lin R, et al. The genomes of medicinal skullcaps reveal the polyphyletic origins of clerodane diterpene biosynthesis in the family Lamiaceae. Mol Plant. 2023;16(3):549-570. doi:10.1016/j.molp.2023.01.006
A292R A330D A329D A333D A406E A421Y A479E A472D A471N A468R A551Y A300F A555D	0.644	0	UNZ93485.1	miltiradiene synthase	Li H, Wu S, Lin R, et al. The genomes of medicinal skullcaps reveal the polyphyletic origins of clerodane diterpene biosynthesis in the family Lamiaceae. Mol Plant. 2023;16(3):549-570. doi:10.1016/j.molp.2023.01.006
A573R A609D A608D A612D A686E A701Y A760E A753D A752N A749R A829Y A581F A833D	0.696	0	WJJ50354.1	cephalot-12-ene	Li C, Wang S, Yin X, et al. Functional Characterization and Cyclization Mechanism of a Diterpene Synthase Catalyzing the Skeleton Formation of Cephalotane-Type Diterpenoids. Angew Chem Int Ed Engl. 2023;62(33):e202306020. doi:10.1002/anie.202306020
A294R A332D A331D A335D A408E A423Y A481E A474D A473N A470R A553Y A302F A557D	0.728	0	UNZ93484.1	miltiradiene synthase/kolavenol synthase	Li H, Wu S, Lin R, et al. The genomes of medicinal skullcaps reveal the polyphyletic origins of clerodane diterpene biosynthesis in the family Lamiaceae. Mol Plant. 2023;16(3):549-570. doi:10.1016/j.molp.2023.01.006
A293R A331D A330D A334D A409E A424Y A482E A475D A474N A471R A555Y A301F A559D	0.753	0	UNZ93469.1	miltiradiene synthase	Li H, Wu S, Lin R, et al. The genomes of medicinal skullcaps reveal the polyphyletic origins of clerodane diterpene biosynthesis in the family Lamiaceae. Mol Plant. 2023;16(3):549-570. doi:10.1016/j.molp.2023.01.006
A501R A539D A538D A542D A616E A631Y A690E A683D A682N A679R A759Y A509F A763D	0.8	0	AOG18232.1	manoyl oxide synthase	Ma LT, Lee YR, Tsao NW, Wang SY, Zerbe P, Chu FH. Biochemical characterization of diterpene synthases of Taiwania cryptomerioides expands the known functional space of specialized diterpene metabolism in gymnosperms [published correction appears in Plant J. 2023 Oct;116(1):321]. Plant J. 2019;100(6):1254-1272. doi:10.1111/tpj.14513
A293R A331D A330D A334D A409E A424Y A482E A475D A474N A471R A555Y A301F A559D	0.932	0	UNZ11782.1	miltiradiene synthase	Li H, Wu S, Lin R, et al. The genomes of medicinal skullcaps reveal the polyphyletic origins of clerodane diterpene biosynthesis in the family Lamiaceae. Mol Plant. 2023;16(3):549-570. doi:10.1016/j.molp.2023.01.006
A293R A331D A330D A334D A409E A424Y A482E A475D A474N A471R A555Y A301F A559D	1.043	0	WJZ49123.1	miltiradiene synthase	Qiu T, Li Y, Wu H, et al. Tandem duplication and sub-functionalization of clerodane diterpene synthase originate the blooming of clerodane diterpenoids in Scutellaria barbata. Plant J. 2023;116(2):375-388. doi:10.1111/tpj.16377
A292G A331D A330D A334D A409E A424Y A482E A475D A474N A471R A555Y A301F A559D	1.18	1	UNZ11782.1	miltiradiene synthase
A292G A331D A330D A334D A409E A424Y A482E A475D A474N A471R A555Y A301F A559D	1.195	1	WJZ49123.1	miltiradiene synthase
A501R A539D A538D A542D A617E A636A A690E A683D A682N A679R A761Y A509F A765D	1.196	1	UNZ93470.1	ent-kaurene synthase
A462R A500D A499D A503D A577E A596A A650E A643D A642N A639R A718Y A470F A722D	1.213	1	AHW42469.1	ent-kaurene synthase
A293R A331D A330D A334D A409E A428S A482E A475D A474N A471R A555Y A301F A559D	1.225	1	UNZ93469.1	miltiradiene synthase
A501R A539D A538D A542D A617E A636A A690E A683D A682N A679R A761Y A509F A765D	1.238	1	UNZ11784.1	ent-kaurene synthase
A500T A539D A538D A542D A616E A631Y A690E A683D A682N A679R A759Y A509F A763D	1.243	1	AOG18232.1	manoyl oxide synthase
A501R A539D A538D A542D A617E A636A A690E A683D A682N A679R A761Y A509F A765D	1.244	1	WJZ49122.1	ent-kaurene synthase
A505R A543D A542D A546D A621E A640A A694E A687D A686N A683R A763Y A513F A767D	1.245	1	AEF33360.2	ent-kaurene synthase
A292R A330D A329D A333D A406E A425S A479E A472D A471N A468R A551Y A300F A555D	1.32	1	UNZ93485.1	miltiradiene synthase
A507R A545D A544D A548D A623E A642A A696E A689D A688N A685R A767Y A515F A771D	1.326	1	UNZ93482.1	ent-kaurene synthase/kolavenol synthase
A507R A545D A544D A548D A623E A642A A696E A689D A688N A685R A767Y A515F A771D	1.327	1	UNZ93483.1	ent-kaurene synthase/kolavenol synthase
A293R A331D A330D A334D A409E A428S A482E A475D A474N A471R A555Y A301F A559D	1.331	1	UNZ11782.1	miltiradiene synthase
A294R A332D A331D A335D A408E A427S A481E A474D A473N A470R A553Y A302F A557D	1.359	1	UNZ93484.1	miltiradiene synthase/kolavenol synthase
A461A A500D A499D A503D A577E A592Y A650E A643D A642N A639R A718Y A470F A722D	1.388	1	AHW42469.1	ent-kaurene synthase
A293R A331D A330D A334D A409E A428S A482E A475D A474N A471R A555Y A301F A559D	1.41	1	WJZ49123.1	miltiradiene synthase
A501R A539D A538D A542D A616E A635S A690E A683D A682N A679R A759Y A509F A763D	1.457	1	AOG18232.1	manoyl oxide synthase
A500A A539D A538D A542D A617E A632Y A690E A683D A682N A679R A761Y A509F A765D	1.465	1	UNZ11784.1	ent-kaurene synthase
A500A A539D A538D A542D A617E A632Y A690E A683D A682N A679R A761Y A509F A765D	1.491	1	UNZ93470.1	ent-kaurene synthase
Hit structure (download form uniprot)：unreviewed
similar_motif_found	RMSD	n_mutations	Uniprot ID	Description(products)
A462R A500D A499D A503D A577E A592Y A650E A643D A642N A639R A718Y A470F A722D	0.4	0	X5CWL2	alphafold monomer v2.0 prediction for ks1 (x5cwl2)
A168R A206D A205D A209D A284E A299Y A357E A350D A349N A346R A428Y A176F A432D	0.412	0	A0A2C9UB70	alphafold monomer v2.0 prediction for uncharacterized protein (a0a2c9ub70)
A489R A527D A526D A530D A605E A620Y A677E A670D A669N A666R A748Y A497F A752D	0.453	0	B9SIM3	alphafold monomer v2.0 prediction for ent-kaurene synthase b, chloroplast, putative (b9sim3)
A498R A536D A535D A539D A614E A629Y A687E A680D A679N A676R A758Y A506F A762D	0.465	0	A0A067JD40	alphafold monomer v2.0 prediction for uncharacterized protein (a0a067jd40)
A494R A532D A531D A535D A610E A625Y A683E A676D A675N A672R A754Y A502F A758D	0.465	0	A0A2C9U8L4	alphafold monomer v2.0 prediction for uncharacterized protein (a0a2c9u8l4)
A400R A438D A437D A441D A516E A531Y A589E A582D A581N A578R A660Y A408F A664D	0.481	0	A0A2C9UAC4	alphafold monomer v2.0 prediction for uncharacterized protein (a0a2c9uac4)
A502R A540D A539D A543D A618E A633Y A691E A684D A683N A680R A762Y A510F A766D	0.536	0	A0A2C9VM42	alphafold monomer v2.0 prediction for uncharacterized protein (a0a2c9vm42)
A198R A236D A235D A239D A314E A329Y A387E A380D A379N A376R A458Y A206F A462D	0.55	0	A0A6A6LWT5	alphafold monomer v2.0 prediction for uncharacterized protein (a0a6a6lwt5)
A503R A541D A540D A544D A619E A634Y A692E A685D A684N A681R A764Y A511F A768D	0.561	0	A0A0M4M9R4	alphafold monomer v2.0 prediction for diterpene synthase class i (a0a0m4m9r4)
A450R A488D A487D A491D A566E A581Y A639E A632D A631N A628R A710Y A458F A714D	0.57	0	B9T625	alphafold monomer v2.0 prediction for ent-kaurene synthase b, chloroplast, putative (b9t625)
A446R A484D A483D A487D A562E A577Y A635E A628D A627N A624R A706Y A454F A710D	0.57	0	A0A6A6L9X5	alphafold monomer v2.0 prediction for uncharacterized protein (a0a6a6l9x5)
A500R A538D A537D A541D A616E A632Y A690E A683D A682N A679R A761Y A508F A765D	0.58	0	A0A2C9U7I9	alphafold monomer v2.0 prediction for uncharacterized protein (a0a2c9u7i9)
A444R A482D A481D A485D A560E A575Y A632E A625D A624N A621R A703Y A452F A707D	0.589	0	A0A2C9VK78	alphafold monomer v2.0 prediction for uncharacterized protein (a0a2c9vk78)
A493R A531D A530D A534D A609E A624Y A682E A675D A674N A671R A755Y A501F A759D	0.593	0	R9UPX6	alphafold monomer v2.0 prediction for ent-kaurene synthase (r9upx6)
A491R A529D A528D A532D A607E A622Y A679E A672D A671N A668R A750Y A499F A754D	0.645	0	A0A6A6N410	alphafold monomer v2.0 prediction for uncharacterized protein (a0a6a6n410)
A271R A309D A308D A312D A386E A401Y A460E A453D A452N A449R A528Y A279F A532D	0.648	0	E6NUB0	alphafold monomer v2.0 prediction for jhl17m24.4 protein (e6nub0)
A302R A340D A339D A343D A418E A433Y A492E A485D A484N A481R A562Y A310F A566D	0.652	0	A0A067K1V2	alphafold monomer v2.0 prediction for uncharacterized protein (a0a067k1v2)
A145R A183D A182D A186D A260E A275Y A334E A327D A326N A323R A402Y A153F A406D	0.69	0	A0A067KVP1	alphafold monomer v2.0 prediction for uncharacterized protein (a0a067kvp1)
A270R A308D A307D A311D A385E A400Y A459E A452D A451N A448R A527Y A278F A531D	0.69	0	E6NUB1	alphafold monomer v2.0 prediction for jhl17m24.6 protein (e6nub1)
A315R A353D A352D A356D A430E A445Y A504E A497D A496N A493R A572Y A323F A576D	0.762	0	D3JYA2	alphafold monomer v2.0 prediction for casbene synthase (d3jya2)
A462R A500D A499D A503D A578E A593Y A650E A643D A642N A639R A721Y A470F A725D	0.782	0	A0A199UBM1	alphafold monomer v2.0 prediction for uncharacterized protein (a0a199ubm1)
A566R A604D A603D A607D A681E A696Y A755E A748D A747N A744R A825Y A574F A829D	0.807	0	M4HYP4	alphafold monomer v2.0 prediction for putative monofunctional diterpene synthase (m4hyp4)
A316R A354D A353D A357D A431E A446Y A505E A498D A497N A494R A575Y A324F A579D	0.811	0	A0A088FR32	alphafold monomer v2.0 prediction for casbene synthase 1 (a0a088fr32)
A315R A353D A352D A356D A430E A445Y A504E A497D A496N A493R A572Y A323F A576D	0.819	0	A0A2R4FXT7	alphafold monomer v2.0 prediction for casbene synthase (a0a2r4fxt7)
A318R A356D A355D A359D A433E A448Y A507E A500D A499N A496R A576Y A326F A580D	0.826	0	A0A0B4KE90	alphafold monomer v2.0 prediction for casbene synthase (a0a0b4ke90)
A312R A350D A349D A353D A428E A443Y A473E A466D A465N A462R A544Y A320F A548D	0.83	0	A0A6A6LXT4	alphafold monomer v2.0 prediction for uncharacterized protein (a0a6a6lxt4)
A161R A199D A198D A202D A277E A292Y A322E A315D A314N A311R A393Y A169F A397D	0.982	0	A0A6A6LWS4	alphafold monomer v2.0 prediction for uncharacterized protein (a0a6a6lws4)
A421R A459D A458D A462D A537E A552Y A610D A603D A602N A599R A681Y A429F A685D	0.554	1	A0A2C9VK27	alphafold monomer v2.0 prediction for uncharacterized protein (a0a2c9vk27)
A280R A318D A317D A321D A395E A410Y A469E A462D A461D A458R A537Y A288F A541D	0.626	1	A0A2C9UA78	alphafold monomer v2.0 prediction for uncharacterized protein (a0a2c9ua78)
A173R A211D A210D A214D A289E A304Y A363E A356D A355N A352R A431Y A181L A435D	0.727	1	A0A6A6LU99	alphafold monomer v2.0 prediction for uncharacterized protein (a0a6a6lu99)
A222R A260D A259D A263D A323E A338Y A395E A388D A387N A384R A462Y A230L A466D	0.73	1	A0A067JDK2	alphafold monomer v2.0 prediction for uncharacterized protein (a0a067jdk2)
A277R A315D A314D A318D A393E A408Y A467E A460D A459N A456R A535Y A285L A539D	0.795	1	A0A6A6LSE4	alphafold monomer v2.0 prediction for uncharacterized protein (a0a6a6lse4)
A308R A346D A345D A349D A423E A438Y A497E A490D A489N A486R A565Y A316Y A569D	0.92	1	B9RPM0	alphafold monomer v2.0 prediction for (r)-limonene synthase, putative (b9rpm0)
A168R A206D A205D A209D A284E A303A A357E A350D A349N A346R A428Y A176F A432D	1.262	1	A0A2C9UB70	alphafold monomer v2.0 prediction for uncharacterized protein (a0a2c9ub70)
A462R A500D A499D A503D A577E A596A A650E A643D A642N A639R A718Y A470F A722D	1.272	1	X5CWL2	alphafold monomer v2.0 prediction for ks1 (x5cwl2)
A498R A536D A535D A539D A614E A633A A687E A680D A679N A676R A758Y A506F A762D	1.288	1	A0A067JD40	alphafold monomer v2.0 prediction for uncharacterized protein (a0a067jd40)
A400R A438D A437D A441D A516E A535A A589E A582D A581N A578R A660Y A408F A664D	1.312	1	A0A2C9UAC4	alphafold monomer v2.0 prediction for uncharacterized protein (a0a2c9uac4)
A446R A484D A483D A487D A562E A581A A635E A628D A627N A624R A706Y A454F A710D	1.321	1	A0A6A6L9X5	alphafold monomer v2.0 prediction for uncharacterized protein (a0a6a6l9x5)
A500R A538D A537D A541D A616E A636A A690E A683D A682N A679R A761Y A508F A765D	1.322	1	A0A2C9U7I9	alphafold monomer v2.0 prediction for uncharacterized protein (a0a2c9u7i9)
A565T A604D A603D A607D A681E A696Y A755E A748D A747N A744R A825Y A574F A829D	1.347	1	M4HY12	alphafold monomer v2.0 prediction for putative monofunctional diterpene synthase (m4hy12)
A565T A604D A603D A607D A681E A696Y A755E A748D A747N A744R A825Y A574F A829D	1.355	1	M4HXU7	alphafold monomer v2.0 prediction for putative monofunctional diterpene synthase (m4hxu7)
A565T A604D A603D A607D A681E A696Y A755E A748D A747N A744R A825Y A574F A829D	1.382	1	M4HYP4	alphafold monomer v2.0 prediction for putative monofunctional diterpene synthase (m4hyp4)
A269A A308D A307D A311D A385E A400Y A459E A452D A451N A448R A527Y A278F A531D	1.426	1	E6NUB1	alphafold monomer v2.0 prediction for jhl17m24.6 protein (e6nub1)
A566R A604D A603D A607D A681E A700A A755E A748D A747N A744R A825Y A574F A829D	1.44	1	M4HYP4	alphafold monomer v2.0 prediction for putative monofunctional diterpene synthase (m4hyp4)
A270A A309D A308D A312D A386E A401Y A460E A453D A452N A449R A528Y A279F A532D	1.455	1	E6NUB0	alphafold monomer v2.0 prediction for jhl17m24.4 protein (e6nub0)
A301A A340D A339D A343D A418E A433Y A492E A485D A484N A481R A562Y A310F A566D	1.476	1	A0A067K1V2	alphafold monomer v2.0 prediction for uncharacterized protein (a0a067k1v2)
A264A A303D A302D A306D A380E A395Y A454E A447D A446N A443R A522Y A273F A526D	1.485	1	A0A2C9VRW2	alphafold monomer v2.0 prediction for uncharacterized protein (a0a2c9vrw2)
A144A A183D A182D A186D A260E A275Y A334E A327D A326N A323R A402Y A153F A406D	1.498	1	A0A067KVP1	alphafold monomer v2.0 prediction for uncharacterized protein (a0a067kvp1)

## Sheet: Table S8
Representative structures of residues (within 8 Å) around the substrates of PdiTPSs (I and I/II) producing different intermediates. pyScoMotif reference motif : TwTPS3:AF-ANO43020 : A384 A385 A211 A215 A216 A294 A330 A510 A513
Hit structures (Recently characterized PdiTPS)
Similar_motif_found	RMSD	n_mutations	Accession number(AA)	Description(products)	Reference
A221M A225F A226E A525K A307S A343P A398D A397D A522W	0.329	0	ALI57121.1	syn-copalyl dophosphate synthase	Lee JB, Ohmura T, Yamamura Y. Functional Characterization of Three Diterpene Synthases Responsible for Tetracyclic Diterpene Biosynthesis in Scoparia dulcis. Plants (Basel). 2022;12(1):69. Published 2022 Dec 23. doi:10.3390/plants12010069
A172M A176F A177E A474K A255S A291P A346D A345D A471W	0.525	0	UNZ93489.1	ent-copalyl diphosphate synthase	Qiu T, Li Y, Wu H, et al. Tandem duplication and sub-functionalization of clerodane diterpene synthase originate the blooming of clerodane diterpenoids in Scutellaria barbata. Plant J. 2023;116(2):375-388. doi:10.1111/tpj.16377
A204M A208F A209E A507K A288S A324P A379D A378D A504W	0.533	0	UNZ11790.1	copalyl diphosphate synthase	Qiu T, Li Y, Wu H, et al. Tandem duplication and sub-functionalization of clerodane diterpene synthase originate the blooming of clerodane diterpenoids in Scutellaria barbata. Plant J. 2023;116(2):375-388. doi:10.1111/tpj.16377
A204M A208F A209E A507K A288S A324P A379D A378D A504W	0.542	0	UNZ11789.1	copalyl diphosphate synthase	Qiu T, Li Y, Wu H, et al. Tandem duplication and sub-functionalization of clerodane diterpene synthase originate the blooming of clerodane diterpenoids in Scutellaria barbata. Plant J. 2023;116(2):375-388. doi:10.1111/tpj.16377
A201M A205F A206E A504K A285S A321P A376D A375D A501W	0.547	0	UNZ93472.1	copalyl diphosphate synthase	Qiu T, Li Y, Wu H, et al. Tandem duplication and sub-functionalization of clerodane diterpene synthase originate the blooming of clerodane diterpenoids in Scutellaria barbata. Plant J. 2023;116(2):375-388. doi:10.1111/tpj.16377
A204M A208F A209E A507K A288S A324P A379D A378D A504W	0.547	0	WJZ49116.1	(+)-copalyl diphosphate synthase	Qiu T, Li Y, Wu H, et al. Tandem duplication and sub-functionalization of clerodane diterpene synthase originate the blooming of clerodane diterpenoids in Scutellaria barbata. Plant J. 2023;116(2):375-388. doi:10.1111/tpj.16377
A204M A208F A209E A507K A288S A324P A379D A378D A504W	0.552	0	UNZ93474.1	copalyl diphosphate synthase	Qiu T, Li Y, Wu H, et al. Tandem duplication and sub-functionalization of clerodane diterpene synthase originate the blooming of clerodane diterpenoids in Scutellaria barbata. Plant J. 2023;116(2):375-388. doi:10.1111/tpj.16377
A204M A208F A209E A507K A288S A324P A379D A378D A504W	0.557	0	UNZ93473.1	copalyl diphosphate synthase	Qiu T, Li Y, Wu H, et al. Tandem duplication and sub-functionalization of clerodane diterpene synthase originate the blooming of clerodane diterpenoids in Scutellaria barbata. Plant J. 2023;116(2):375-388. doi:10.1111/tpj.16377
A204M A208F A209E A507K A288S A324P A379D A378D A504W	0.564	0	WJZ49117.1	(+)-copalyl diphosphate synthase	Qiu T, Li Y, Wu H, et al. Tandem duplication and sub-functionalization of clerodane diterpene synthase originate the blooming of clerodane diterpenoids in Scutellaria barbata. Plant J. 2023;116(2):375-388. doi:10.1111/tpj.16377
A213M A217F A218E A515K A295S A331P A387D A386D A512W	0.573	0	UNZ11786.1	kolavenyl diphosphate synthase	Qiu T, Li Y, Wu H, et al. Tandem duplication and sub-functionalization of clerodane diterpene synthase originate the blooming of clerodane diterpenoids in Scutellaria barbata. Plant J. 2023;116(2):375-388. doi:10.1111/tpj.16377
A213M A217F A218E A514K A295S A331P A386D A385D A511W	0.584	0	UNZ93479.1	isokolavenyl diphosphate synthase	Qiu T, Li Y, Wu H, et al. Tandem duplication and sub-functionalization of clerodane diterpene synthase originate the blooming of clerodane diterpenoids in Scutellaria barbata. Plant J. 2023;116(2):375-388. doi:10.1111/tpj.16377
A201M A205F A206E A505K A285S A321P A376D A375D A502W	0.626	0	UNZ93490.1	copalyl diphosphate synthase	Qiu T, Li Y, Wu H, et al. Tandem duplication and sub-functionalization of clerodane diterpene synthase originate the blooming of clerodane diterpenoids in Scutellaria barbata. Plant J. 2023;116(2):375-388. doi:10.1111/tpj.16377
A201M A205F A206E A505K A285S A321P A376D A375D A502W	0.642	0	UNZ93491.1	copalyl diphosphate synthase	Qiu T, Li Y, Wu H, et al. Tandem duplication and sub-functionalization of clerodane diterpene synthase originate the blooming of clerodane diterpenoids in Scutellaria barbata. Plant J. 2023;116(2):375-388. doi:10.1111/tpj.16377
A201M A205F A206E A505K A285S A321P A376D A375D A502W	0.676	0	WCR39981.1	ent-copalyl diphosphate synthase	Qiu T, Li Y, Wu H, et al. Tandem duplication and sub-functionalization of clerodane diterpene synthase originate the blooming of clerodane diterpenoids in Scutellaria barbata. Plant J. 2023;116(2):375-388. doi:10.1111/tpj.16377
A213M A217F A218E A514K A295S A331P A386D A385D A511W	0.679	0	UNZ11788.1	isokolavenyl diphosphate synthase	Qiu T, Li Y, Wu H, et al. Tandem duplication and sub-functionalization of clerodane diterpene synthase originate the blooming of clerodane diterpenoids in Scutellaria barbata. Plant J. 2023;116(2):375-388. doi:10.1111/tpj.16377
A213M A217F A218E A514K A295S A331P A386D A385D A511W	0.679	0	UNZ93478.1	isokolavenyl diphosphate synthase	Qiu T, Li Y, Wu H, et al. Tandem duplication and sub-functionalization of clerodane diterpene synthase originate the blooming of clerodane diterpenoids in Scutellaria barbata. Plant J. 2023;116(2):375-388. doi:10.1111/tpj.16377
A213M A217F A218E A514K A295S A331P A386D A385D A511W	0.701	0	WJZ49120.1	neo-cleroda-4(18),13E-dienyl diphosphate	Qiu T, Li Y, Wu H, et al. Tandem duplication and sub-functionalization of clerodane diterpene synthase originate the blooming of clerodane diterpenoids in Scutellaria barbata. Plant J. 2023;116(2):375-388. doi:10.1111/tpj.16377
A198M A202F A203E A499K A280S A316P A371D A370D A496W	0.705	0	UNZ93487.1	kolavenyl diphosphate synthase	Qiu T, Li Y, Wu H, et al. Tandem duplication and sub-functionalization of clerodane diterpene synthase originate the blooming of clerodane diterpenoids in Scutellaria barbata. Plant J. 2023;116(2):375-388. doi:10.1111/tpj.16377
A204M A208F A209E A506K A287S A323P A378D A377D A503W	0.769	0	UNZ93477.1	ent-copalyl diphosphate synthase	Qiu T, Li Y, Wu H, et al. Tandem duplication and sub-functionalization of clerodane diterpene synthase originate the blooming of clerodane diterpenoids in Scutellaria barbata. Plant J. 2023;116(2):375-388. doi:10.1111/tpj.16377
A204M A208F A209E A506K A287S A323P A378D A377D A503W	0.789	0	UNZ93476.1	ent-copalyl diphosphate synthase	Qiu T, Li Y, Wu H, et al. Tandem duplication and sub-functionalization of clerodane diterpene synthase originate the blooming of clerodane diterpenoids in Scutellaria barbata. Plant J. 2023;116(2):375-388. doi:10.1111/tpj.16377
A194M A198F A199E A496K A277S A313P A368D A367D A493W	0.801	0	UNZ93492.1	ent-copalyl diphosphate synthase	Qiu T, Li Y, Wu H, et al. Tandem duplication and sub-functionalization of clerodane diterpene synthase originate the blooming of clerodane diterpenoids in Scutellaria barbata. Plant J. 2023;116(2):375-388. doi:10.1111/tpj.16377
A188T A192F A193E A490K A272S A308P A363D A362D A487W	0.515	1	AHW42450.1	ent-copalyl diphosphate synthase
A196I A200F A201E A497K A278S A314P A369D A368D A494W	0.735	1	WCR39979.1	ent-copalyl diphosphate synthase
A154T A158F A159E A456K A238S A274P A329D A328D A453W	0.979	1	ACY25274.1	ent-copalyl diphosphate
A204M A208F A209E A506K A287S A323P A378D A377D A463I	1.409	1	UNZ93477.1	ent-copalyl diphosphate synthase
A204M A208F A209E A506K A287S A323P A378D A377D A463I	1.419	1	UNZ93476.1	ent-copalyl diphosphate synthase
A156Y A205F A206E A505K A285S A321P A376D A375D A502W	1.468	1	UNZ93491.1	copalyl diphosphate synthase
A156Y A205F A206E A505K A285S A321P A376D A375D A502W	1.483	1	UNZ93490.1	copalyl diphosphate synthase
Hit structure (download form uniprot)：unreviewed
similar_motif_found	RMSD	n_mutations	Uniprot ID	header_description
A215M A219F A220E A517K A298S A334P A389D A388D A514W	0.187	0	A0A067JPI5	alphafold monomer v2.0 prediction for uncharacterized protein (a0a067jpi5)
A123M A127F A128E A425K A206S A242P A297D A296D A422W	0.235	0	A0A2C9WQ96	alphafold monomer v2.0 prediction for uncharacterized protein (a0a2c9wq96)
A214M A218F A219E A516K A297S A333P A388D A387D A513W	0.239	0	A0A2C9VUA6	alphafold monomer v2.0 prediction for uncharacterized protein (a0a2c9vua6)
A216M A220F A221E A518K A299S A335P A390D A389D A515W	0.239	0	R9UNP0	alphafold monomer v2.0 prediction for ent-copalyl diphosphate synthase (r9unp0)
A206M A210F A211E A508K A289S A325P A380D A379D A505W	0.261	0	B9S414	alphafold monomer v2.0 prediction for ent-kaurene synthase a, chloroplast, putative (b9s414)
A19M A23F A24E A321K A102S A138P A193D A192D A318W	0.332	0	A0A6A6NJ94	alphafold monomer v2.0 prediction for uncharacterized protein (a0a6a6nj94)
A230M A234F A235E A532K A313S A349P A404D A403D A529W	0.338	0	Q9MAX2	alphafold monomer v2.0 prediction for copalyl diphosphate (q9max2)
A54M A58F A59E A338K A137S A173P A228D A227D A335W	0.389	0	A0A6A6MR11	alphafold monomer v2.0 prediction for uncharacterized protein (a0a6a6mr11)
A188T A192F A193E A490K A272S A308P A363D A362D A487W	0.94	1	X5CY87	alphafold monomer v2.0 prediction for cps1 (x5cy87)
